# Supplementary material for: The intertwined metabolism during symbiotic nitrogen fixation elucidated by metabolic modelling
Source: Sci Rep. 2018 Aug 21;8:12504. doi: 10.1038/s41598-018-30884-x (PMC6104047; doi:10.1038/s41598-018-30884-x)
Supplement: Supplementary file 1 — Supplementary Dataset 1 [file 41598_2018_30884_MOESM1_ESM.xls]

## Sheet: Golgi Apparatus
	Golgi Apparatus
	Seeds
Compound	MetaCyc IDs	Source
UDP and GDP sugars	UDP-GLUCOSE, GUANOSINE DIPHOSPHATE FUCOSE, UDP-D-XYLOSE, UDP-GALACTOSE, UDP-D-GALACTURONATE	[14]
	Targets
Compound	MetaCyc IDs	Source
hemicellulose, xyloglucans, pectins	XLFG-Xyloglucans, Glucomannans, Xylogalacturonan	[4]
UMP, GMP, Pi	UMP, GMP, Pi	[14]
Suggested extension
UGD-RXN : H2O + UDP-D-glucose + NAD+ → UDP-D-glucuronate + H+ + NADH
GDPMANDEHYDRA-RXN : GDP-α-D-mannose → H2 O + GDP-4-dehydro-6-deoxy-D-mannose
UDP-GLUCURONATE-4-EPIMERASE-RXN : UDP-D-glucuronate ↔ UDP-D-galacturonate
1.1.1.271-RXN : NADPH + H+ + GDP-4-dehydro-6-deoxy-D-mannose → GDP-L-fucose + NADP+
RXN-12418 : UDP-D-galactose + an XXLG xylogulcan → H+ + an XLLG xylogulcan + UDP
CELLULOSE-SYNTHASE-UDP-FORMING-RXN : UDP-D-glucose → H+ + UDP + cellulose
RXNDLN-35 : a homogalacturonan ↔ a pectate

## Sheet: Endoplasmatic Reticulum
	Endoplasmatic reticulum
	Seeds
Compound	MetaCyc IDs	Source
fatty acids	PALMITOYL-COA, STEAROYL-COA, CDP-CHOLINE, GLYCEROL-3P	[4]
UDP-galactose, ATP	UDP-GALACTOSE, ATP	[14]
allantoin	S-ALLANTOIN	[20]
	Targets
ceramides, lipids, modified lipids, cholesterol	1-2-DIPALMITOYLPHOSPHATIDYLCHOLINE, CPD0-1422	[4]
allantoic acid	ALLANTOATE	[20]
Suggested extension
ALLANTOINASE-RXN : S -allantoin + H2 O → allantoate + H+
RXN-5781 : 1,2-dipalmitoylglycerol + CDP-choline → 1,2-dipalmitoyl-phosphatidylcholine + CMP + H+
DIACYLGLYKIN-RXN : 1,2-dipalmitoylglycerol + ATP ↔ ADP + dipalmitoyl phosphatidate + H+
RXNDLN-4 : palmitoyl-CoA + sn-glycerol-3-phosphate ↔ 1-palmitoylglycerol 3-phosphate + coenzyme A

## Sheet: Plastid
	Plastid
	Seeds
Name in Source	MetaCyc IDs	Source
glycerate	CLYCERATE	[4]
malate, glutamine, xanthine, DHAP	MAL, GLT, XANTHINE, DIHYDROXY-ACETONE-PHOSPHATE	[20]
glucose-6P, xylulose-5P, erythrose-4P, triosephos- phates, phosphoenolpyruvate, pyruvate, nitrite, sulfate, tetrahydrofolate, S-adenosyl-methionine	ALPHA-GLC-6-P, GLC-6-P, XYLULOSE-5-P, ERYTHROSE-4-P, DIHYDROXY-ACETONE-PHOSPHATE, PEP, GAP, PYRUVATE, THF, SULFATE, NITRITE, S-ADENOSYLMETHIONINE	[14]
ADP or ATP (depending on type of plastid), CO2 , light, magnesium, glutamine, cytosine triphosphate, “lipid carriers”, “O2, water, guanosine triphosphate	ATP, ADP,CARBON-DIOXIDE, Light, MG+2,GLN, CTP, Lipid, ACP, OXYGEN-MOLECULE, WATER, GTP	[21]
	Targets
Name in Source	MetaCyc IDs	Source
glycollate	GLYCOLLATE	[4]
oxaloacetate, glutamate, Aspartate, Fumarate	OXALACETIC ACID, GLT, L-ASPARTATE, FUM	[20]
jasmonic acid precursor	CPD-730	[1]
phosphate, 3-phosphoglycerate, malate, glucose, ammonia, sulfite, cysteine, methionine, acetyl-coa, chlorophyll, isopentenyl-diphosphate, d-carotene, b-carotene, zeaxanthin, violaxanthin, capsanthin, capsorubin, GTP, tryptophan	Pi, 3-PG, MAL, GLC, AMMONIA, SO3, CYS, MET, ACETYL-COA, CHLOROPHYLL-A, DELTA3-ISOPENTENYL-PP, CPD1F-129, CPD1F-115, CPD1F-130, CPD1F-133, CAPSANTHIN, CAPSORUBIN, GTP, TRP	[14]
starch, maltose, glucose, chlorophyll, palmitate, stearate, linoleate, linoleic acid, oleate	Starch, MALTOSE, GLC, CHLOROPHYLL-A, PALMITATE, STEARIC ACID, LINOLENIC ACID, LINOLEIC ACID, OLEATE-CPD	[21]
methionine, valine, leucin, isoleucine, histidine	MET, VAL, LEU, ILE, HIS	[11, 10, 2]
lysine	LYS	[8]
phenylalanine, tyrosine, tryptophan	PHE, TYR, TRP	[16]
serine	SER	[7]
methionine, threonine	MET, THR	[18]
cysteine	CYS	[6]
Suggested extension
RXN1F-147 : all-trans-lycopene ↔ δ-carotene
HISTIDPHOS-RXN : L-histidinol-phosphate + H2O → phosphate + histidinol
RXN-8026 : NADH + oxygen + H+ + β-cryptoxanthin → zeaxanthin + NAD+ + H2O
RXN-8025 : NADH + oxygen + H+ + β-carotene → β-cryptoxanthin + NAD+ + H2 O
ADCLY-RXN : 4-amino-4-deoxychorismate → pyruvate + H+ + 4-aminobenzoate
SPONTPRO-RXN : H+ + 2-aceto-2-hydroxy-butanoate + NADPH ↔ NADP+ + 2,3-dihydroxy-3-methylvalerate
RXN0-882 : a reduced ferredoxin + 2-C-methyl-D-erythritol-2,4-cyclodiphosphate + H+ → 1-hydroxy-2-methyl-2-(E)-butenyl 4-diphosphate + an oxidized ferredoxin + H2 O
FPPSYN-RXN : geranyl diphosphate + isopentenyl diphosphate ↔ diphosphate + (2E,6E )-farnesyl diphosphate
RIBOPHOSPHAT-RXN : 5-amino-6-(5-phospho-D-ribitylamino)uracil + H2O → phosphate + 5-amino-6-(D-ribitylamino)uracil
RXN-9670 : a lipid + oleoyl-CoA → a lipid oleoyl-group + coenzyme A
RXN-11354 : 9,15,9’-tri-cis-ζ-carotene ↔ 9,9’-di-cis-ζ-carotene
12-OXOPHYTODIENOATE-REDUCTASE-RXN : 12-oxo-cis-10,15-phytodienoate + H+ + NADPH → NADP+ + 3-oxo-2-(cis-2’-pentenyl)-cyclopentane-1-octanoate
RIBOFLAVINSYNREDUC-RXN : 5-amino-6-(5-phospho-D-ribosylamino)uracil + H+ + NADPH → NADP+ + 5-amino-6-(5-phospho-D-ribitylamino)uracil
HISTPRATPHYD-RXN : phosphoribosyl-ATP + H2O → diphosphate + H+ + 1-(5-phospho-D-ribosyl)-AMP
RXN-9549 : a palmitoyl-[acp] + H2O ↔ a holo-[acp] + palmitate + H+
RXN-9548 : a stearoyl-[acp] + H2O → a holo-[acp] + H+ + stearate
RXN-5282 : oxygen + H+ + magnesium-protoporphyrin IX 13-monomethyl ester + NADPH → NADP+ + 131-hydroxy-magnesium-protoporphyrin IX 13-monomethyl ester + H2 O
RXN-5283 : oxygen + 131 -hydroxy-magnesium-protoporphyrin IX 13-monomethyl ester + H+ + NADPH → NADP+ + 131-oxo-magnesium-protoporphyrin IX 13-monomethyl ester + H2 O
RXN-5284 : oxygen + 131 -oxo-magnesium-protoporphyrin IX 13-monomethyl ester + H+ + NADPH → NADP+ + divinyl protochlorophyllide a + H2 O
RIBOFLAVINSYNDEAM-RXN : 2,5-diamino-6-(5-phospho-D-ribosylamino)pyrimidin-4(3H)-one + H2 O → 5- amino-6-(5-phospho-D-ribosylamino)uracil + ammonia
RXN-7800 : (2S )-2-isopropyl-3-oxosuccinate + H+ → CO2 + 4-methyl-2-oxopentanoate
RXN-12243 : 15-cis-phytoene + a plastoquinone → a plastoquinol + 15,9’-di-cis-phytofluene
RXN-12244 : 15,9’-di-cis-phytofluene + a plastoquinone → a plastoquinol + 9,15,9’-tri-cis-ζ-carotene
IMIDPHOSDEHYD-RXN : D-erythro-imidazole-glycerol-phosphate → imidazole acetol-phosphate + H2 O
RXN1F-72 : divinyl protochlorophyllide a + H+ + NADPH → NADP+ + monovinyl protochlorophyllide a
3.1.2.14-RXN : an oleoyl-[acp] + H2 O → a holo-[acp] + oleate + H+
RXN-9667 : a reduced flavodoxin + oxygen + a lipid linoleoyl group → an oxidized flavodoxin + a lipid α-linolenoyl group + H2O
ACETOOHBUTSYN-RXN : pyruvate + H+ + 2-oxobutanoate → CO2 + 2-aceto-2-hydroxy-butanoate
RXNDLN-18 : a lipid linoleoyl group + H2 O → a lipid + H+ + linoleate
GPPSYN-RXN : isopentenyl diphosphate + dimethylallyl diphosphate → geranyl diphosphate + diphosphate
RXNDLN-17 : a lipid α-linolenoyl group + H2O → a lipid + H+ + α-linolenate
RXN-8042 : prolycopene ↔ all-trans-lycopene

## Sheet: Peroxisome
	Peroxisome
	Seeds
Name in Source	MetaCyc IDs	Source
fatty acids, serine, glycolate	SER, GLYCOLLATE, PALMITATE, STEARIC ACID	[4]
sulfite	SO3	[9]
uric acid	URATE	[20]
glutamate	GLT	[12]
oxaloacetate, monodehydroascorbate, serine, isocitrate, jasmonic acid precursors	OXALACETIC ACID,CPD-318, SER, THREO-DS-ISO-CITRATE, CPD-730	[1]
ATP	ATP	[14]
	Targets
glucose, glycerate, glycine	GLC, GLY, GLYCERATE	[4]
sulfate	SULFATE	[9]
allantoin	S-ALLANTOIN	[20]
oxoglutarate	2-KETOGLUTARATE	[12]
acetyl-CoA, citrate, glycerate, ascorbate, malate, succinate, jasmonic Acid	ACETYL-COA, CIT, GLYCERATE, ASCORBATE, MAL, SUC, CPD-734	[1]
AMP, succinate, citrate	AMP, SUC, CIT	[14]
Suggested extension
RXN-10696 : oxygen + OPC8-CoA → hydrogen peroxide + OPC8-trans-2-enoyl-CoA
RXN-10706 : oxygen + OPC6-CoA → OPC6-trans-2-enoyl-CoA + hydrogen peroxide
RXN-10695 : 3-oxo-2-(cis-2’-pentenyl)-cyclopentane-1-octanoate + ATP + coenzyme A → diphosphate + OPC8-CoA + AMP
RXN-745 : (+)-7-iso-jasmonate ↔ (-)-jasmonate
RXN-10708 : jasmonoyl-CoA + H2 O → (+)-7-iso-jasmonate + H+ + coenzyme A
RXN-10707 : oxygen + OPC4-CoA → hydrogen peroxide + OPC4-trans-2-enoyl-CoA
RXN-6201 : 5-hydroxy-2-oxo-4-ureido-2,5-dihydro-1H imidazole-5-carboxylate + H+ → CO2 + S -allantoin

## Sheet: Mitochondrion
	Mitochondrion
	Seeds
Name in Source	MetaCyc IDs	Source
glycine	GLY	[4]
AMP, ADP, pyruvate, oxcaloacetate, succinate, arginine, ornithine, phosphate, lysine, histidine, citrulline	AMP, ADP, PYRUVATE, OXALACETIC ACID, SUC, ARG, ORNITHINE, Pi, LYS, HIS, CITRULLINE	[14]
methionine, s-adenosyl-methionine	MET, S-ADENOSYL-METHIONINE	[18]
glutamate	GLT	[19]
formate, serine, glycine	FORMATE, SER, GLY, OXALACETIC ACID	[3]
para-aminobenzoate, HMDHP	P-AMINO-BENZOATE, AMINO-OH-HYDROXYMETHYL- DIHYDROPTERIDINE	[17]
	Targets
Name in Source	MetaCyc IDs	Source
serine	SER	[4]
ATP, ornithine, citrate, arginine, 2-ketoglutarate, malate, fumarate	ATP, ORNITHINE, CIT, ARG, 2-KETOGLUTARATE, MAL, FUM	[14]
short chain fatty acids	Octanoyl-ACP (giving ACP as seed)	[13]
keto-pantoate	L-PANTOATE	[5]
adenosyl-homo-cystenine	ADENOSYL-HOMO-CYS	[18]
isocitrate, malate	THREO-DS-ISO-CITRATE, MAL	[15]
tetra-hydro-folate	THF	[19,17]
Suggested extension
RXN-9514 : an acetoacetyl-[acp] + H+ + NADPH → NADP+ + an (R)-3-hydroxybutanoyl-[acp]
RXN-9516 : a butyryl-[acp] + a malonyl-[acp] → a holo-[acp] + a 3-oxo-hexanoyl-[acp] + CO2
RXN-9518 : a 3-oxo-hexanoyl-[acp] + H+ + NADPH → NADP+ + an (R)-3-hydroxyhexanoyl-[acp]
RXN-9520 : an (R)-3-hydroxyhexanoyl-[acp] → a trans hex-2-enoyl-[acp] + H2 O
RXN-9523 : a malonyl-[acp] + a hexanoyl-[acp] → a holo-[acp] + CO2 + a 3-oxo-octanoyl-[acp]
RXN-9524 : H+ + a 3-oxo-octanoyl-[acp] + NADPH → NADP+ + an (R)-3-hydroxyoctanoyl-[acp]
RXN-9657 : NADH + a crotonyl-[acp] + H+ → a butyryl-[acp] + NAD+
RXN-9658 : NADH + H+ + a trans hex-2-enoyl-[acp] → a hexanoyl-[acp] + NAD+
RXN-9659 : NADH + a trans oct-2-enoyl-[acp] + H+ → an octanoyl-[acp] + NAD+
4.2.1.58-RXN : an (R)-3-hydroxybutanoyl-[acp] → a crotonyl-[acp] + H2 O
4.2.1.59-RXN : an (R)-3-hydroxyoctanoyl-[acp] → a trans oct-2-enoyl-[acp] + H2 O
ACETYL-COA-CARBOXYLTRANSFER-RXN : bicarbonate + ATP + acetyl-CoA → phosphate + ADP + malonyl-CoA + H+
MALONYL-ACPDECARBOX-RXN : a malonyl-[acp] → an acetyl-[acp] + CO2
MALONYL-COA-ACP-TRANSACYL-RXN : a holo-[acp] + H+ + malonyl-CoA → a malonyl-[acp] + coenzyme A
H2PTERIDINEPYROPHOSPHOKIN-RXN : ATP + 6-hydroxymethyl-7,8-dihydropterin → H+ + AMP + 6-hydroxymethyl-dihydropterin diphosphate
ACETYL-COA-CARBOXYLTRANSFER-RXN : ATP + acetyl-CoA + bicarbonate → H+ + ADP + malonyl- CoA + phosphate
DIHYDROFOLATESYNTH-RXN : ATP + L-glutamate + 7,8-dihydropteroate → H+ + ADP + 7,8- dihydrofolate monoglutamate + phosphate
H2PTEROATESYNTH-RXN : 4-aminobenzoate + 6-hydroxymethyl-dihydropterin diphosphate → diphosphate + 7,8-dihydropteroate
2-DEHYDROPANTOATE-REDUCT-RXN : H+ + NADPH + 2-dehydropantoate → NADP+ + (R)-pantoate
DIHYDROFOLATEREDUCT-RXN : H+ + NADPH + 7,8-dihydrofolate monoglutamate → tetrahydrofolate + NADP+
CARBAMATE-KINASE-RXN : H+ + ADP + carbamoyl-phosphate → CO2 + ATP + ammonia

## Sheet: References
References
[1] Alison Baker, Ian A Graham, Michael Holdsworth, Steven M Smith, and Frederica L Theodoulou. Chewing the fat: beta-oxidation in signalling and development. Trends Plant Sci, 11(3):124–132, Mar 2006.
[2] Stefan Binder. Branched-chain amino acid metabolism in arabidopsis thaliana. The Arabidopsis Book, pages e0137–, January 2010.
[3] Karen E. Christensen and Robert E. MacKenzie. Mitochondrial one-carbon metabolism is adapted to the specific needs of yeast, plants and mammals. Bioessays, 28(6):595–605, 2006.
[4] G. M. Cooper. The Cell - A Molecular Approach 2nd Edition. Sunderland (MA): Sinauer Associates, 2000.
[5] K. M. Coxon, E. Chakauya, H. H. Ottenhof, H. M. Whitney, T. L. Blundell, C. Abell, and A. G. Smith. Pantothenate biosynthesis in higher plants. Biochem Soc Trans, 33(Pt 4):743–746, Aug 2005.
[6] Holger Hesse, Victoria Nikiforova, Bertrand Gakiäre, and Rainer Hoefgen. Molecular analysis and control of cysteine biosynthesis: integration of nitrogen and sulphur metabolism. Journal of Experimental Botany, 55(401):1283–1292, June 2004.
[7] C.-L. Ho and K. Saito. Molecular biology of the plastidic phosphorylated serine biosynthetic pathway in Arabidopsis thaliana;. Amino Acids, 20(3):243–259, 2001.
[8] Andre’ O. Hudson, Christine Bless, Polliana Macedo, Siba P. Chatterjee, Bijay K. Singh, Charles Gilvarg, and Thomas Leustek. Biosynthesis of lysine in plants: evidence for a variant of the known bacterial pathways. Biochimica et Biophysica Acta (BBA) - General Subjects, 1721:27–36, 2005.
[9] Robert Hänsch, Christina Lang, Erik Riebeseel, Rainer Lindigkeit, Arthur Gessler, Heinz Rennenberg, and Ralf R Mendel. Plant sulfite oxidase as novel producer of h2o2: combination of enzyme catalysis with a subsequent non-enzymatic reaction step. J Biol Chem, 281(10):6884–6888, Mar 2006.
[10] Robert A Ingle. Histidine biosynthesis. Arabidopsis Book, 9:e0141, 2011.
[11] Georg Jander and Vijay Joshi. Aspartate-derived amino acid biosynthesis in arabidopsis thaliana. The Arabidopsis Book, pages e0121–, January 2009.
[12] Navneet Kaur, Sigrun Reumann, and Jianping Hu. Peroxisome biogenesis and function. The Arabidopsis Book, pages e0123–, January 2009.
[13] Yonghua Li-Beisson, Basil Shorrosh, Fred Beisson, Mats X. Andersson, Vincent Arondel, Philip D. Bates, Sébastien Baud, David Bird, Allan DeBono, Timothy P. Durrett, Rochus B. Franke, Ian A. Graham, Kenta Katayama, Amélie A. Kelly, Tony Larson, Jonathan E. Markham, Martine Miquel, Isabel Molina, Ikuo Nishida, Owen Rowland, Lacey Samuels, Katherine M. Schmid, Hajime Wada, Ruth Welti, Changch…
[14] Nicole Linka and Andreas P.M. Weber. Intracellular metabolite transporters in plants. Molecular Plant, 3(1):21–53, 2010.
[15] Sally Mackenzie and Lee McIntosh. Higher plant mitochondria. The Plant Cell Online, 11(4):571–585, April 1999.
[16] Hiroshi Maeda, Ajit K Shasany, Jennifer Schnepp, Irina Orlova, Goro Taguchi, Bruce R. Cooper, David Rhodes, Eran Pichersky, and Natalia Dudareva. Rnai suppression of arogenate dehydratase1 reveals that phenylalanine is synthesized predominantly via the arogenate pathway in petunia petals. The Plant Cell Online, 22(3):832–849, March 2010.
[17] Eoin P. Quinlivan, Sanja Roje, Gilles Basset, Yair Shachar-Hill, Jesse F. Gregory, and Andrew D. Hanson. The folate precursor p-aminobenzoate is reversibly converted to its glucose ester in the plant cytosol. Journal of Biological Chemistry, 278(23):20731–20737, June 2003.
[18] Stéphane Ravanel, Maryse A. Block, Pascal Rippert, Samuel Jabrin, Gilles Curien, Fabrice Rébeillé, and Roland Douce. Methionine metabolism in plants. Journal of Biological Chemistry, 279(21):22548–22557, May 2004.
[19] Stéphane Ravanel, Hélène Cherest, Samuel Jabrin, Didier Grunwald, Yolande Surdin-Kerjan, Roland Douce, and Fabrice Rébeillé. Tetrahydrofolate biosynthesis in plants: Molecular and functional char- acterization of dihydrofolate synthetase and three isoforms of folylpolyglutamate synthetase in arabidopsis thaliana. Proceedings of the National Academy of Sciences, 98(26):15360–15365, Decem…
[20] K R Schubert. Products of biological nitrogen fixation in higher plants: Synthesis, transport, and metabolism. Annu. Rev. Plant. Physiol., 37(1):539–574, June 1986.
[21] Lincoln Taiz and Eduardo Zeiger. Plant Physiology. Sinauer Associated, Inc, 4th edition, 2006.
