# Supplementary material for: The intertwined metabolism during symbiotic nitrogen fixation elucidated by metabolic modelling
Source: Sci Rep. 2018 Aug 21;8:12504. doi: 10.1038/s41598-018-30884-x (PMC6104047; doi:10.1038/s41598-018-30884-x)
Supplement: Supplementary file 2 — Supplementary Dataset 2 [file 41598_2018_30884_MOESM2_ESM.xls]

## Sheet: Costs of Metabolites
Compound Class	MetaCyc ID	Common name	Growth on ammonium			Growth on nitrate
			Reductant cost	ATP cost	Free	Reductant cost	ATP cost	Free
Amino Acids	ALA	Alanine	0	-1.21	X	4	-1.21
	ARG	Arginine	0	1.07		15	3.57
	ASN	Asparagine	-1.71	0	X	6	0.71
	ASP	Aspartate	-2	-0.62	X	2	-0.62
	CYS	Cysteine	3	3.29		7	3.29
	GLN	Glutamine	-0.34	0	X	7	1.64
	GLT	Glutamate	-0.74	0	X	3	0.64
	GLY	Glycine	-0.52	0	X	3	1.19
	HIS	Histidine	0	1.57		10	6.57
	ILE	Isoleucine	3	0.57		7	0.57
	LEU	Leucine	3	3.57		7	3.57
	LYS	Lysine	2	-0.43		10	-0.43
	MET	Methionine	5	6.14		9	6.14
	PHE	Phenylalanine	2	3.36		6	3.36
	PRO	Proline	1	0.64		5	0.64
	SER	Serine	-1	-0.21	X	3	-0.21
	THR	Threonine	0	1.38		4	1.38
	TRP	Tryptophane	1	8.05		9	8.05
	TYR	Tyrosine	1	3.36		5	3.36
	VAL	Valine	2	-0.36		6	-0.36
Carotenoids and chlorophylls	CHLOROPHYLL-A	Chlorophyll a	37	60.24		53	60.24
	CHLOROPHYLL-B	Chlorophyll b	39	60.24		55	60.24
	CPD1F-114	all-trans-lycopene	28	35.81		28	35.81
Cofactors and Vitamins	ADENOSYL-HOMO-CYS	S-adenosylhomocysteine	0	12.83		23	15.33
	CO-A	Coenzyme-A	2	21		30	21
	FAD	Flavin adenine dinucleotide	0	9.07		29	26.57
	HEME O	Heme	24	50.67		40	50.67
	PYRIDOXAL PHOSPHATE	Pyridoxal phosphate	0	5.31		23	17.81
	THF	Tetrahydrofolate	5	31.14		21	31.14
	THIAMINE- PYROPHOSPHATE	Thiamine diphosphate	0	2.43		4	2.43
Fatty Acids	LINOLEIC ACID	Linoleic acid	18	20.71		18	20.71
	LINOLENIC ACID	Linolenic acid	19	20.71		19	20.71
	OLEATE-CPD	Oleic acid	17	18.71		17	18.71
	PALMITATE	Palmitic acid	14	16.52		14	16.52
	STEARIC ACID	Stearic acid	16	18.71		16	18.71
Nucleotides	ATP	Adenosine triphosphate	-1.02	0	X	15	9.95
	CMP∗	Cytidine monophosphate∗	-0.52	0	X	9	6.19
	DAMP∗	Deoxy-adenosine monophosphate∗	-0.02	0	X	16	9.95
	DCMP∗	Deoxy-cytidine monophosphate∗	0	1.19		10	6.19
	DGMP∗	Deoxy-guanosine monophosphate∗	-0.22	0	X	15	11.95
	GMP∗	Guanosine monophosphate∗	-1.22	0	X	14	11.95
	TMP∗	Thymidine monophosphate∗	0	5.45		7	7.95
	UMP∗	Uridine monophosphate∗	-0.52	0	X	5	6.19
Organic Acids	ASCORBATE	Ascorbic acid	-0.97	0	X	-0.97	0	X
	CIT	Citric acid	-3	-1.43	X	-3	-1.43	X
	MAL	Malic acid	-2	-0.62	X	-2	-0.62	X
	OXALATE	Oxalacetic acid	-3	-0.62	X	-3	-0.62	X
	SUC	Succinic acid	-1	-1.62	X	-1	-1.62	X
	UDP-D- GALACTURONATE∗2	Galacturonic acid∗2	-1.37	0	X	-1.37	0	X
Pectins	CONIFERYL-ALCOHOL	Coniferyl alcohol	7	8.95		7	8.95
	COUMARYL-ALCOHOL	Coumaryl alcohol	5	4.86		5	4.86
	SINAPYL-ALCOHOL	Sinapyl alcohol	9	13.05		9	13.05
Sugars	BETA-D-FRUCTOSE	Fructose	0	0.57	-0.57	0	0.57
	CELLULOSE∗3	Cellulose∗3	0	1.57		0	1.57
	CPD-8046	Pinitol	1	4.67		1	4.67
	GLC	Glucose	0	0	X	0	0	X
	L-ARABINOSE	Arabinose	0	4.48		0	4.48
	L-FUCOSE	Fucose	1	1.57		1	1.57
	L-GALACTOSE	Galactose	0	1.57		0	1.57
	MANNOSE	Mannose	0	1.57		0	1.57
	MYO-INOSITOL	Myo-inositol	0	0.57		0	0.57
	RHAMNOSE	Rhamnose	1	1.57		1	1.57
	SUCROSE	Sucrose	0	2.14		0	2.14
	XYLOSE	Xylose	0	4.48		0	4.48
Table 1: Energy requirements for different metabolites exportable from the network based on starch as energy and reductant source. The costs are split
between reductant costs (NADPH to NADP) and ATP costs (ATP to ADP+Pi). The costs are conversion costs from starch to the listed compounds.
Positive values indicate an energy requirement during biosynthesis while negative numbers represent a surplus being available.
∗ Nucleotides are produced as triphosphates but are exported as monophosphates splitting off a pyrophosphate since they are incorporated into DNA
and RNA as monophosphates
∗2Galacturonic acid is produced as UDP-Galacturonate, but the export dissociates the UDP moiety again and recycles it, so only galacturonic acid is
exported (and would in fact be 1 ATP cheaper as it has not to be loaded on UDP)
∗3Values provided are for one six carbon monomer of a cellulose polymer.
