# Supplementary material for: The intertwined metabolism during symbiotic nitrogen fixation elucidated by metabolic modelling
Source: Sci Rep. 2018 Aug 21;8:12504. doi: 10.1038/s41598-018-30884-x (PMC6104047; doi:10.1038/s41598-018-30884-x)
Supplement: Supplementary file 3 — Supplementary Dataset 3 [file 41598_2018_30884_MOESM3_ESM.xls]

## Sheet: Root-Shoot Exchangers
Exchangers between root and shoot of the two tissue model.
Metabolite	Source	Target	Formula
Alanine	Root	Shoot	Root L-ALPHA-ALANINE[C] → Leave L-ALPHA-ALANINE[C]
Alanine	Shoot	Root	Leave L-ALPHA-ALANINE[C] → Root L-ALPHA-ALANINE[C]
Ammonium	Root	Shoot	Root AMMONIA[C] + Root PROTON[C] → Leave AMMONIA[C] + Leave PROTON[C]
Arginine	Shoot	Root	Leave ARG[C] → Root ARG[C]
Asparagine	Shoot	Root	Leave ASN[C] → Root ASN[C]
Aspartate	Root	Shoot	Root L-ASPARTATE[C] → Leave L-ASPARTATE[C]
Aspartate	Shoot	Root	Leave L-ASPARTATE[C] → Root L-ASPARTATE[C]
Cobalt2+	Root	Shoot	Root CO+2[C] → Leave CO+2[C]
Glutamate	Root	Shoot	Root GLT[C] → Leave GLT[C]
Glutamate	Shoot	Root	Leave GLT[C] → Root GLT[C]
Glutamine	Root	Shoot	Root GLN[C] → Leave GLN[C]
Glutamine	Shoot	Root	Leave GLN[C] → Root GLN[C]
Glycine	Shoot	Root	Leave GLY[C] → Root GLY[C]
Histidine	Shoot	Root	Leave HIS[C] → Root HIS[C]
Iron2+	Root	Shoot	Root FE+2[C] → Leave FE+2[C]
Isoleucine	Shoot	Root	Leave ILE[C] → Root ILE[C]
Leucine	Shoot	Root	Leave LEU[C] → Root LEU[C]
Lysine	Shoot	Root	Leave LYS[C] → Root LYS[C]
Magnesium2+	Root	Shoot	Root MG+2[C] → Leave MG+2[C]
MoO2− 4	Root	Shoot	Root CPD-3[C] → Leave CPD-3[C]
Nitrate	Root	Shoot	Root NITRATE[C] → Leave NITRATE[C]
Phosphate	Root	Shoot	Root Pi[C] → Leave Pi[C]
Proline	Shoot	Root	Leave PRO[C] → Root PRO[C]
Proton	Root	Shoot	Root PROTON[C] → Leave PROTON[C]
Proton	Shoot	Root	Leave PROTON[C] → Root PROTON[C]
Serine	Shoot	Root	Leave SER[C] → Root SER[C]
Sucrose	Shoot	Root	Leave SUCROSE[C] → Root SUCROSE[C]
Sulfate	Root	Shoot	Root SULFATE[C] → Leave SULFATE[C]
Threonine	Shoot	Root	Leave THR[C] → Root THR[C]
Valine	Shoot	Root	Leave VAL[C] → Root VAL[C]
Water	Root	Shoot	Root WATER[C] → Leave WATER[C]
Water	Shoot	Root	Leave WATER[C] → Root WATER[C]

## Sheet: Root-Symbiont Exchangers
Exchangers between root and symbiont and uptakes and storage of the symbiont in the symbiotic model. (PHB : Poly-Hydroxy Butyrate)
Metabolite	Source	Target	Formula
Alanine	Symbiont	Shoot	L-ALPHA-ALANINE[S] → Root L-ALPHA-ALANINE[C]
Ammonia	Symbiont	Root	AMMONIA[S] → Root AMMONIA[C]
Ammonium	Symbiont	Root	AMMONIUM[S] + PROTON[I] → PROTON[S] + Root AMMONIA[C] + Root PROTON[C]
Aspartate	Symbiont	Root	L-ASPARTATE[S] + PROTON[S] ¡=¿ Root PROTON[C] + Root L-ASPARTATE[C]
CO 2	Symbiont	Shoot	CARBON-DIOXIDE[S] → Root CARBON-DIOXIDE[C]
CO 2	Root	Symbiont	Root CARBON-DIOXIDE[C] → CARBON-DIOXIDE[S]
Glutamate	Root	Symbiont	Root GLT[C] + Root PROTON[C] ¡=¿ GLT[S] + PROTON[S]
Hydrogen	Symbiont	External	HYDROGEN-MOLECULE[S] →
Isoleucine	Root	Symbiont	Root ILE[C] → ILE[S]
Leucine	Root	Symbiont	Root LEU[C] → LEU[S]
Malate	Root	Symbiont	2.000000 Root PROTON[C] + Root MAL[C] → MAL[S] + 2.000000 PROTON[S]
Nitrogen	External	Symbiont	→ NITROGEN-MOLECULE[S]
Oxygen	Root	Symbiont	Root OXYGEN-MOLECULE[C] → OXYGEN-MOLECULE[S]
PHB	Symbiont	External	Poly-Hydroxybutyrate[S] →
Phosphate	Root	Symbiont	2.000000 Root PROTON[C] + Root Pi[C] → 2.000000 PROTON[S] + Pi[S]
Proton pump	Root	Symbiont	Root WATER[C] + 2.000000 Root PROTON[C] + Root ATP[C] → 3.000000 PROTON[I] + Root Pi[C] + Root ADP[C]
Sucinate	Root	Symbiont	2.000000 Root PROTON[C] + Root SUC[C] → 2.000000 PROTON[S] + SUC[S]
Valine	Root	Symbiont	Root VAL[C] → VAL[S]
Water	Symbiont	Shoot	WATER[S] → Root WATER[C]
Water	Root	Symbiont	Root WATER[C] → WATER[S]
