# Supplementary material for: The intertwined metabolism during symbiotic nitrogen fixation elucidated by metabolic modelling
Source: Sci Rep. 2018 Aug 21;8:12504. doi: 10.1038/s41598-018-30884-x (PMC6104047; doi:10.1038/s41598-018-30884-x)
Supplement: Supplementary file 4 — Supplementary Dataset 4 [file 41598_2018_30884_MOESM4_ESM.xls]

## Sheet: Description
All transporters included in the genome-scale metabolic network model.
Transporters are sorted by compartment (one sheet per compartment) and for unidirectional transporters the direction of transport is given. In indicates transport from the cytosol to the compartment out, transport from the compartment to the cytosol.

## Sheet: Golgi Apparatus
Transports between Cytosol and Golgi Apparatus
Compound	Direction
(2E,6E )-farnesyl diphosphate	in
ent-kaurene	reversible
S -allantoin	in
sn-glycerol-3-phosphate	in
1,2-dipalmitoyl-phosphatidylcholine	out
a dolichyl β-D-glucosyl phosphate	reversible
a dolichyl phosphate	reversible
ADP	reversible
allantoate	reversible
ATP	reversible
CDP	reversible
CDP-choline	in
CO2	reversible
CTP	reversible
dipalmitoyl phosphatidate	in
diphosphate	out
gibberellin A12	reversible
H2 O	reversible
oxygen	reversible
palmitoyl-CoA	in
phosphate	out
stearoyl-CoA	in
oleate	in
zymosterol	reversible

## Sheet: Endoplasmatic Reticulum
Transporters between Cytosol and ER
Compound	Direction
a pectate	reversible
GDP	reversible
GDP-α-D-mannose	reversible
GDP-L-fucose	reversible
H2O	reversible
oxygen	reversible
UDP	reversible
UDP-α-D-xylose	reversible
UDP-D-galactose	in
UDP-D-galacturonate	reversible
UDP-D-glucose	in

## Sheet: Mitochondrion
Transporters between Cytosol and Mitochondrion
Compound	Direction
(R)-pantoate	reversible
3-hydroxypropionate	reversible
4-aminobenzoate	reversible
4-aminobutyrate	reversible
5,10-methylenetetrahydrofolate	reversible
6-hydroxymethyl-7,8-dihydropterin	reversible
acetaldehyde	reversible
acetate	reversible
ammonia	reversible
CO2	reversible
coenzyme A	reversible
diphosphate	reversible
dTMP	reversible
dUMP	reversible
formate	reversible
glycine	reversible
H2 O	reversible
hydrogen sulfide	reversible
L-arginine	reversible
L-aspartate	reversible
L-cysteine	reversible
L-glutamine	reversible
L-isoleucine	reversible
L-leucine	reversible
L-proline	reversible
L-serine	reversible
L-valine	reversible
oxygen	reversible
phosphate	reversible
protoporphyrin IX	reversible
protoporphyrinogen IX	reversible
pyruvate	reversible
tetrahydrofolate	reversible
urea	reversible

## Sheet: Peroxisome
Transporters between Cytosol and Peroxisome
Compound	Direction
(-)-jasmonate	reversible
(S )-malate	reversible
o-succinylbenzoate	reversible
S -allantoin	reversible
1,4-dihydroxy-2-naphthoate	reversible
2-oxoglutarate	reversible
3-oxo-2-(cis-2’-pentenyl)-cyclopentane-1-octanoate	reversible
acetate	reversible
ammonia	reversible
citrate	reversible
CO2	reversible
coenzyme A	reversible
D-threo-isocitrate	reversible
D-glycerate	reversible
dimethylallyl diphosphate	reversible
diphosphate	reversible
glycine	reversible
glycolate	reversible
glyoxylate	reversible
indole-3-acetate	reversible
isopentenyl diphosphate	reversible
L-aspartate	reversible
L-glutamate	reversible
L-serine	reversible
mevalonate-5-phosphate	reversible
oxaloacetate	reversible
oxygen	reversible
palmitate	reversible
phosphate	reversible
succinate	reversible
sulfate	reversible
sulfite	reversible
tryptamine	reversible
urate	reversible

## Sheet: Plastid
Transporters between Cytosol and Plastid
Compound	Direction
(S )-dihydroorotate	reversible
α-D-galactose	reversible
α-linolenate	reversible
β-D-glucose	reversible
ent-kaurene	reversible
o-succinylbenzoate	reversible
1,2-dipalmitoylglycerol	reversible
10-formyl-tetrahydrofolate	reversible
12-oxo-cis-10,15-phytodienoate	reversible
2-oxo-4-methylthiobutanoate	reversible
4-aminobenzoate	reversible
5-methyl-tetrahydrofolate	reversible
5,10-methylenetetrahydrofolate	reversible
acetate	reversible
ADP	reversible
ammonia	reversible
AMP	reversible
anthranilate	reversible
ATP	reversible
biliverdin-IX-α	reversible
CDP-1,2-dipalmitoylglycerol	reversible
choline	reversible
Co2+	reversible
CO2	reversible
coenzyme A	reversible
CTP	reversible
D-glycerate	reversible
FAD	reversible
Fe2+	reversible
formate	reversible
fumarate	reversible
glycine	reversible
glycolate	reversible
glyoxylate	reversible
GTP	reversible
H2 O	reversible
homogentisate	reversible
indole-3-acetate	reversible
isopentenyl diphosphate	reversible
L-arginine	reversible
L-aspartate	reversible
L-citrulline	reversible
L-cysteine	reversible
L-histidine	reversible
L-homocysteine	reversible
L-isoleucine	reversible
L-leucine	reversible
L-lysine	reversible
L-methionine	reversible
L-phenylalanine	reversible
L-proline	reversible
L-serine	reversible
L-threonine	reversible
L-tryptophan	reversible
L-tyrosine	reversible
L-valine	reversible
linoleate	reversible
maltose	reversible
Mg2+	reversible
nicotinamide	reversible
nicotinate mononucleotide	reversible
nitrite	reversible
oleate	reversible
orotate	reversible
oxygen	reversible
palmitate	reversible
phosphate	reversible
phosphoadenosine-5’-phosphosulfate	reversible
pyruvate	reversible
raffinose	reversible
riboflavin	reversible
stearate	reversible
sulfate	reversible
tetrahydrofolate	reversible
thiamin	reversible
UTP	reversible
xanthoxin	reversible
L-γ-glutamylcysteine	reversible

## Sheet: Vacuole
Transporters between Cytosol and Vacuole
Compound	Direction
(S )-malate	reversible
β-D-glucose	out
myo-inositol	out
myo-inositol	reversible
1D-myo-inositol 1,2,3,4,5,6-hexakisphosphate	reversible
2-oxoglutarate	reversible
ammonia	reversible
citrate	reversible
D-myo-inositol (1,2) bisphosphate	reversible
D-myo-inositol (1,3,4,5)-tetrakisphosphate	reversible
D-myo-inositol (1,3,4)-trisphosphate	reversible
D-threo-isocitrate	reversible
dipalmitoyl-1-phosphatidyl-1D-myo-inositol 4,5-bisphosphate	reversible
fumarate	reversible
L-alanine	reversible
nitrate	out
phosphate	reversible
succinate	reversible
sucrose	out
sucrose	out
sulfate	reversible
sulfate	out
urea	reversible
