# Supplementary material for: The intertwined metabolism during symbiotic nitrogen fixation elucidated by metabolic modelling
Source: Sci Rep. 2018 Aug 21;8:12504. doi: 10.1038/s41598-018-30884-x (PMC6104047; doi:10.1038/s41598-018-30884-x)
Supplement: Supplementary file 5 — Supplementary Dataset 5 [file 41598_2018_30884_MOESM5_ESM.xls]

## Sheet: Overview
		Reaction Formula		Shoot	in g/g (Scaled to 100%)	Molar Weight	umol/g	Without starch			Root	in g/g	umol/g
Cell Wall				48.6752	0.510484						54.1109	0.604105
Protein				13.6745	0.143413						6.37555	0.071178
Soluble				31.8078	0.333586		1000000				29.0855	0.324717
Starch				1.1935	0.0125169						0	0
				95.3509	0.125169						89.572
					1	1
Soluble direct measured:
Lipid				4.82846	0.0482846						2.17858	0.0217858
DNA				1.19597	0.0119597						1.59779	0.0159779
RNA				0.594866	0.00594866						0.366901	0.00366901
CHLOROPHYLL-A		1 CHLOROPHYLL-A[H] ->	0	0.326359	0.00326359	893.503	3.65258				0	0	0
CHLOROPHYLL-B		1 CHLOROPHYLL-B[H] ->	0	0.183292	0.00183292	907.486	2.01978				0	0	0
CPD1F-114		1 CPD1F-114[H] ->	0	0.0342169	0.000342169	536.882	0.637326				0	0	0
Soluble remains:					0.261955		0					0.283284
UDP-L-ARABINOSE		UDP-L-ARABINOSE[C] + WATER[C] -> UDP[C] + PROTON[C]	0	3.56018	0.00932605	150.13	62.1198				6.67068	0.0188969	125.871
ASN		ASN[C] ->	0	61.1085	0.160076	132.119	1211.61				29.1775	0.0826552	625.612
L-ASPARTATE		L-ASPARTATE[C] + PROTON[C] ->	-1	0.188553	0.000493923	132.096	3.73912				0.265782	0.000752917	5.69977
CIT		CIT[C] + 3 PROTON[C] ->	-3	0.763086	0.00199894	189.101	10.5707				1.2074	0.00342037	18.0875
BETA-D-FRUCTOSE		BETA-D-FRUCTOSE[C] ->	0	4.37811	0.0114687	180.16	63.6581				9.1542	0.0259324	143.941
GLC		GLC[C] ->	0	3.53517	0.00926055	180.157	51.4026				13.8474	0.0392273	217.74
GLT		GLT[C] + 1 PROTON[C] ->	-1	5.46802	0.0143237	146.122	98.0258				6.87569	0.0194777	133.298
GLY		GLY[C] ->	0	0.421567	0.00110431	75.067	14.711				0.784328	0.00222187	29.5985
PALMITATE		PALMITATE[C] + 1 PROTON[C] ->	-1	0.446763	0.00117032	255.42	4.58193				0.662983	0.00187812	7.35308
ILE		ILE[C] ->	0	0.15335	0.000401707	131.174	3.0624				0.187831	0.000532096	4.05641
MAL		MAL[C] + 2 PROTON[C] ->	-2	0.946394	0.00247912	132.073	18.7709				2.20619	0.00624979	47.3207
MYO-INOSITOL		MYO-INOSITOL[C] ->	0	1.6536	0.00433167	180.157	24.0439				2.01883	0.00571901	31.7446
STEARIC_ACID		STEARIC_ACID[C] + PROTON[C] ->	-1	0.985041	0.00258036	283.473	9.10267				1.28128	0.00362966	12.8042
PHE		PHE[C] ->	0	0.554838	0.00145342	165.191	8.79845				0.0937688	0.000265632	1.60803
CPD-8046		CPD-8046[C] ->	0	1.71867	0.00450213	194.184	23.1849				0.576826	0.00163406	8.41498
PRO		PRO[C] ->	0	0.145117	0.00038014	115.132	3.30178				0.155171	0.000439573	3.818
5-OXOPROLINE		5-OXOPROLINE[C] + 1 PROTON[C] ->	-1	0.320643	0.000839938	128.107	6.55654				0.208345	0.000590209	4.60715
SER		SER[C] ->	0	0.425786	0.00111536	105.093	10.6131				0	0	0
SUC		SUC[C] + 2 PROTON[C] ->	-2	0.527139	0.00138086	116.073	11.8965				1.18889	0.00336794	29.0157
SUCROSE		SUCROSE[C] ->	0	11.9846	0.0313942	342.299	91.7156				22.5158	0.0637836	186.339
THR		THR[C] ->	0	0.238261	0.000624136	119.12	5.23955				0.338628	0.000959279	8.05305
VAL		VAL[C] ->	0	0.472609	0.00123802	117.147	10.5681				0.582474	0.00165005	14.0853
					0.261944		0						0
Protein Composition					-0.00014401		0						0
				%Protein	g/g		0						0
L-ALPHA-ALANINE		WATER[C] + Charged-ALA-tRNAs[C] -> PROTON[C] + ALA-tRNAs[C]	0	7.57778	0.0108675	89.094	121.978				7.39163	0.00526121	59.0524
GLY		WATER[C] + Charged-GLY-tRNAs[C] -> PROTON[C] + GLY-tRNAs[C]	0	7.97474	0.0114368	75.067	152.354				9.18607	0.00653846	87.1016
VAL		WATER[C] + Charged-VAL-tRNAs[C] -> PROTON[C] + VAL-tRNAs[C]	0	3.37675	0.00484268	117.147	41.3385				3.00831	0.00214125	18.2784
LEU		WATER[C] + Charged-LEU-tRNAs[C] -> PROTON[C] + LEU-tRNAs[C]	0	4.43629	0.0063622	131.174	48.502				4.96315	0.00353267	26.9312
PRO		WATER[C] + Charged-PRO-tRNAs[C] -> PROTON[C] + PRO-tRNAs[C]	0	2.93781	0.00421319	115.132	36.5944				2.40135	0.00170923	14.8459
ILE		WATER[C] + Charged-ILE-tRNAs[C] -> PROTON[C] + ILE-tRNAs[C]	0	0.446023	0.000639653	131.174	4.87637				0.49197	0.000350174	2.66954
MET		WATER[C] + Charged-MET-tRNAs[C] -> PROTON[C] + MET-tRNAs[C]	0	2.34264	0.00335964	149.207	22.5166				2.09327	0.00148995	9.9858
SER		WATER[C] + Charged-SER-tRNAs[C] -> PROTON[C] + SER-tRNAs[C]	0	4.69878	0.00673864	105.093	64.1208				5.64048	0.00401478	38.2022
THR		WATER[C] + Charged-THR-tRNAs[C] -> PROTON[C] + THR-tRNAs[C]	0	5.71453	0.00819536	119.12	68.7992				4.65772	0.00331527	27.8314
PHE		WATER[C] + Charged-PHE-tRNAs[C] -> PROTON[C] + PHE-tRNAs[C]	0	6.09297	0.00873808	165.191	52.8968				6.09973	0.00434166	26.2827
L-ASPARTATE		WATER[C] + Charged-ASP-tRNAs[C] -> PROTON[C] + ASP-tRNAs[C]	-1	6.32197	0.0090665	132.096	68.6357				7.15292	0.00509131	38.5425
ASN		WATER[C] + Charged-ASN-tRNAs[C] -> PROTON[C] + ASN-tRNAs[C]	0	6.32197	0.0090665	132.119	68.6237				7.15292	0.00509131	38.5358
CYS		WATER[C] + Charged-CYS-tRNAs[C] -> PROTON[C] + CYS-tRNAs[C]	0	2.34264	0.00335964	121.154	27.7303				2.09327	0.00148995	12.298
GLT		WATER[C] + Charged-GLT-tRNAs[C] -> PROTON[C] + GLT-tRNAs[C]	-1	6.13232	0.00879451	146.122	60.1861				6.37746	0.00453935	31.0654
GLN		WATER[C] + Charged-GLN-tRNAs[C] -> PROTON[C] + GLN-tRNAs[C]	0	6.13232	0.00879451	146.146	60.1762				6.37746	0.00453935	31.0603
LYS		WATER[C] + Charged-LYS-tRNAs[C] -> PROTON[C] + LYS-tRNAs[C]	1	6.89304	0.00988547	147.197	67.1581				6.87041	0.00489022	33.2223
ARG		WATER[C] + Charged-ARG-tRNAs[C] -> PROTON[C] + ARG-tRNAs[C]	1	3.80186	0.00545234	175.21	31.1189				2.78712	0.00198382	11.3225
HIS		WATER[C] + Charged-HIS-tRNAs[C] -> PROTON[C] + HIS-tRNAs[C]	0	3.25403	0.00466669	155.156	30.0774				2.53823	0.00180666	11.6442
TYR		WATER[C] + Charged-TYR-tRNAs[C] -> PROTON[C] + TYR-tRNAs[C]	0	6.77003	0.00970908	181.191	53.5848				6.44444	0.00458702	25.3159
TRP		WATER[C] + Charged-TRP-tRNAs[C] -> PROTON[C] + TRP-tRNAs[C]	0	6.4315	0.00922358	204.228	45.1632				6.27208	0.00446434	21.8596
					0.143413		0						0
							0						0
DNA	%DNA (mol/mol)			MolWeight	g/g		0						0
DATP	0.31	DATP[C] + WATER[C] -> PPI[C] + PROTON[C]	-4	487.152	0.00374068	487.152	7.67867					0.00499747	10.2585
TTP	0.31	TTP[C] + WATER[C] -> PPI[C] + PROTON[C]	-4	478.139	0.00367147	478.139	7.67867					0.00490501	10.2585
DGTP	0.19	DGTP[C] + WATER[C] -> PPI[C] + PROTON[C]	-4	503.152	0.00236798	503.152	4.70628					0.00316356	6.28749
DCTP	0.19	DCTP[C] + WATER[C] -> PPI[C] + PROTON[C]	-4	463.127	0.00217961	463.127	4.70628					0.00291191	6.28749
				482.833									0
RNA							0						0
ATP	0.25	ATP[C] + WATER[C] -> PPI[C] + PROTON[C]	-4	503.152	0.00154975	503.152	3.08008					0.000955854	1.89973
UTP	0.25	UTP[C] + WATER[C] -> PPI[C] + PROTON[C]	-4	480.112	0.00147878	480.112	3.08008					0.000912084	1.89973
GTP	0.25	GTP[C] + WATER[C] -> PPI[C] + PROTON[C]	-4	519.151	0.00159903	519.151	3.08008					0.000986248	1.89973
CTP	0.25	CTP[C] + WATER[C] -> PPI[C] + PROTON[C]	-4	479.127	0.00147575	479.127	3.08008					0.000910213	1.89973
	1			495.386	0.0061033		0						0
							0						0
Lipid	% total lipid						0						0
PALMITATE	10.79	PALMITATE[C] + 1 PROTON[C] ->	-1	0.113281	0.00546972	255.42	21.4146					0.00246791	9.66217
STEARIC_ACID	1.88	STEARIC_ACID[C] + PROTON[C] ->	-1	0.0197375	0.000953018	283.473	3.36194					0.000429998	1.51689
OLEATE-CPD	12.1	OLEATE-CPD[C] + PROTON[C] ->	-1	0.127034	0.00613379	281.457	21.793					0.00276754	9.8329
LINOLEIC_ACID	41.95	LINOLEIC_ACID[C] + PROTON[C] ->	-1	0.44042	0.0212655	279.442	76.0998					0.00959489	34.3359
LINOLENIC_ACID	28.53	LINOLENIC_ACID[C] + PROTON[C] ->	-1	0.299528	0.0144626	277.426	52.1312					0.00652544	23.5214
					0.0482846		0						0
Cell Wall	g/gCellWall						0						0
HemiCellulose	0.283			%HemiCellulose	0.144467		0					0.170962
UDP-D-XYLOSE		WATER[G] + UDP-D-XYLOSE[G] => PROTON[G] + UDP[G]	-2	71.05	0.102644	150.13	683.7					0.121468	809.088
GDP-MANNOSE		WATER[G] + GDP-MANNOSE[G] => PROTON[G] + GDP[G]	-2	26.1	0.0377059	180.16	209.291					0.044621	247.675
GUANOSINE_DIPHOSPHATE_FUCOSE		WATER[G] + GUANOSINE_DIPHOSPHATE_FUCOSE[G] => PROTON[G] + GDP[G]	-2	2.85	0.00411731	163.16	25.2348					0.00487241	29.8628
							0						0
CELLULOSE	0.445	CELLULOSE[G] =>	0	CELLULOSE	0.227166	180.16	1260.91					0.268827	1492.16
							0						0
Lignin	0.13			%Liginin	0.066363		0					0.0785337
SINAPYL-ALCOHOL	S-Lignin	SINAPYL-ALCOHOL[C] =>	0	12.3	0.00816265	210.229	38.8274					0.00965965	45.9482
CONIFERYL-ALCOHOL	G-Lignin	CONIFERYL-ALCOHOL[C] ->	0	81.3	0.0539531	180.203	299.402					0.0638479	354.311
COUMARYL-ALCOHOL	H-Lignin	COUMARYL-ALCOHOL[C] ->	0	6.4	0.00424723	150.177	28.2815					0.00502616	33.4682
							0						0
Pectin	0.142		0	%Pectin	0.0724888		0					0.085783
UDP-D-GALACTURONATE		WATER[C] + UDP-D-GALACTURONATE[C] => PROTON[C] + UDP[C]	-3	65.1	0.0471666	193.14	244.209					0.0558168	288.997
UDP-L-ARABINOSE		WATER[C] + UDP-L-ARABINOSE[C] => PROTON[C] + UDP[C]	0	14.5	0.0105056	150.13	69.9768					0.0124323	82.8103
UDP-L-RHAMNOSE		WATER[C] + UDP-L-RHAMNOSE[C] => PROTON[C] + UDP[C]	-2	4.3	0.00311546	164.16	18.9782					0.00368682	22.4587
GDP-L-GALACTOSE		WATER[C] + GDP-L-GALACTOSE[C] => PROTON[C] + GDP[C]		16.15	0.0117011	180.16	64.9483					0.013847	76.8596
	1						0					1.0001
							0						0
Starch	0.0125	Starch[H] ->			0.0125169	180.16	69.4767					0	0
Starch accumulation total since it is not only “new” starch.					0.125169	180.16	694.767						0
							0						0
							0						0
							0						0
							0						0
							0						0
							0						0
							0						0
							0						0
							0						0
							0						0
							0						0
							0						0
							0						0
							0						0
							0						0
							0						0
							0						0
							0						0
							0						0
							0						0
							0						0
							0						0
							0						0
							0						0
							0						0
							0						0
							0						0
							0						0
							0						0
							0						0
							0						0
							0						0
							0						0
													0
													0
													0
													0
													0
													0
													0
													0
													0
													0
													0
													0
													0
													0
													0
													0
													0
													0
													0
													0
													0
													0
													0
													0
													0
													0
													0
													0
													0
													0
													0
													0
													0
													0
													0
													0
													0
													0
													0
													0
													0
													0
													0
													0
													0
													0
													0
													0
													0
													0
													0
													0

## Sheet: Soluble and Starch
Sample	Batch	Amount(mg)	Tube and Pellet(g)	Empty Tube	Pellet Weight(mg)	%Solubles	Mean and StdDe of Soluble percentage per tissue	2ml Screw Cap Weight (g)	Screw Cap with Pellet (g)	Remains after Starch Extraction (Cell wall and some protein)	% of Cell Wall	„Starch Extract“ (probably with some Protein)	1.5ml Eppendorf (g)	Falcon After retrieveing Pellet for starch	Remains of pellet (mg)	1.5mL Eppendorfs after drying(g)	Di	Amount used for starch(mg)	Starch Content analysis	Basline at 340nm	Endpoint at 340nm	dE	mg/mL of Starch according to Std Curve (1.97*dE-0.01)	Absolute Starch(mg):	% of Starch in total:	Mean and StdDev/Tissue
Leaves after Day	9	25.8	6.6482	6.631	17.2	33.3333	32.6449	1.5331	1.5431	11.8	45.7364	3.6	1.0938	6.6328	1.8	1.1007	6.9	15.4	LD1	0.1389	0.3305	0.1916	0.367452	0.551178	2.13635	2.00466	1.96209	0.795628	17.8372
Leaves after Day	9	25.9	6.6404	6.623	17.4	32.8185	0.789637	1.5476	1.5578	11.6	44.7876	4.4	1.093	6.6244	1.4	1.1002	7.2	16	LD2	0.1493	0.3337	0.1844	0.353268	0.529902	2.04595	0.156472	0.166085	0.260453
Leaves after Day	9	25.8	6.6656	6.648	17.6	31.7829	0.967271	1.5464	1.5563	12.1	46.8992	3.3	1.1021	6.6502	2.2	1.1089	6.8	15.4	LD3	0.1592	0.3242	0.165	0.31505	0.472575	1.83169
Leaves after Night	11	25.3	6.6666	6.651	15.6	38.3399	32.7697	1.5275	1.5358	10	39.5257	3.9	1.1019	6.6527	1.7	1.1071	5.2	13.9	LN1	0.1543	0.1624	0.0081	0.005957	0.0089355	0.0353182	0.0425679
Leaves after Night	11	26	6.635	6.617	18	30.7692	4.88733	1.549	1.5594	13	50	2.4	1.1001	6.6196	2.6	1.1078	7.7	15.4	LN2	0.1482	0.1567	0.0085	0.006745	0.0101175	0.0389135	0.00961282
Leaves after Night	11	25	6.6587	6.641	17.7	29.2		1.5532	1.5626	12.5	50	2.1	1.1127	6.6441	3.1	1.1169	4.2	14.6	LN3	0.121	0.1306	0.0096	0.008912	0.013368	0.053472
Root after Day	4	25.2	6.654	6.636	18	28.5714	32.2272	1.5351	1.5468	13.3	52.7778	3.1	1.1041	6.6376	1.6	1.1096	5.5	16.4	RD1	0.1181	0.1291	0.011	0.01167	0.017505	0.0694643	0.0877138			0
Root after Day	5	25.4	6.6559	6.639	16.9	33.4646	3.22062	1.5275	1.5378	12.2	48.0315	2.8	1.0968	6.6409	1.9	1.0999	3.1	15	RD2	0.0983	0.1115	0.0132	0.016004	0.024006	0.0945118	0.0159749
Root after Day	6	25.4	6.6726	6.656	16.6	34.6457	0.101334	1.5514	1.5635	13.2	51.9685	2.3	1.0882	6.6571	1.1	1.0934	5.2	15.5	RD3	0.1187	0.1323	0.0136	0.016792	0.025188	0.0991654
Root after Night	1	25.3	6.6754	6.6555	19.9	21.3439	25.944	1.535	1.5477	15	59.2885	2.6	1.0952	6.6578	2.3	1.1016	6.4	17.6	RN1	0.1191	0.1343	0.0152	0.019944	0.029916	0.118245	0.0976508
Root after Night	2	25.2	6.664	6.646	18	28.5714	3.99725	1.5541	1.5666	14.2	56.3492	2.1	1.0928	6.6477	1.7	1.0985	5.7	16.3	RN2	0.1126	0.121	0.0084	0.006548	0.009822	0.0389762	0.0515604
Root after Night	3	24	6.6439	6.6266	17.3	27.9167		1.5543	1.5648	13.5	56.25	0.8	1.0946	6.6296	3	1.0998	5.2	14.3	RN3	0.1155	0.1316	0.0161	0.021717	0.0325755	0.135731
Shoot after Day	8	26.7	6.67	6.65	20	25.0936	25.2655	1.5314	1.5426	13.6	50.9363	4	1.0899	6.6524	2.4	1.0961	6.2	17.6	ShD1	0.127	0.2166	0.0896	0.166512	0.249768	0.935461	0.928377	0.852107
Shoot after Day	8	24.9	6.6735	6.655	18.5	25.7028	0.381621	1.5537	1.5655	13.4	53.8153	3.5	1.1019	6.6566	1.6	1.1049	3	16.9	ShD2	0.098	0.1687	0.0707	0.129279	0.193918	0.778789	0.146175	0.173969
Shoot after Day	8	25.2	6.6359	6.617	18.9	25	0.525654	1.5451	1.5554	14.1	55.9524	1	1.1027	6.6208	3.8	1.1086	5.9	15.1	ShD3	0.127	0.2234	0.0964	0.179908	0.269862	1.07088
Shoot after Night	7	25	6.6692	6.651	18.2	27.2	24.2188	1.5317	1.5437	13.6	54.4	3	1.1093	6.6526	1.6	1.1157	6.4	16.6	ShN1	0.144	0.1553	0.0113	0.012261	0.0183915	0.073566	0.0762695
Shoot after Night	7	25	6.6723	6.653	19.3	22.8	2.58284	1.5589	1.5728	14.3	57.2	4.6	1.109	6.6534	0.4	1.1154	6.4	18.9	ShN2	0.1403	0.1496	0.0093	0.008321	0.0124815	0.049926	0.027794
Shoot after Night	7	25.6	6.6428	6.623	19.8	22.6562		1.5358	1.548	15	58.5937	2	1.0939	6.6258	2.8	1.097	3.1	17	ShN3	0.1106	0.1248	0.0142	0.017974	0.026961	0.105316
Stem after Day	10	25.6	6.6628	6.647	15.8	38.2813	36.101	1.5287	1.5389	12	46.875	2	1.1012	6.6488	1.8	1.1081	6.9	14	StD1	0.1158	0.1636	0.0478	0.084166	0.126249	0.49316	0.484666	0.424788		3.86171
Stem after Day	10	25.8	6.6671	6.6505	16.6	35.6589	1.99622	1.5503	1.5609	12.2	47.2868	2.8	1.0992	6.6521	1.6	1.1058	6.6	15	StD2	0.116	0.1644	0.0484	0.085348	0.128022	0.496209	0.0174193	0.0268326
Stem after Day	10	25.9	6.7013	6.6843	17	34.3629	0.00424102	1.5329	1.5433	12.1	46.7181	3.2	1.09	6.686	1.7	1.096	6	15.3	StD3	0.1109	0.1567	0.0458	0.080226	0.120339	0.464629
Stem after Night	12	25.7	6.6654	6.647	18.4	28.4047	25.7148	1.5326	1.5434	13	50.5837	3.2	1.0902	6.6492	2.2	1.0958	5.6	16.2	StN1	0.1133	0.1232	0.0099	0.009503	0.0142545	0.055465	0.0598784
Stem after Night	12	26.1	6.684	6.6643	19.7	24.5211	2.33437	1.5534	1.5653	14.8	56.705	2	1.0904	6.6672	2.9	1.0964	6	16.8	StN2	0.1086	0.1184	0.0098	0.009306	0.013959	0.0534828	0.00941327
Stem after Night	12	25.6	6.672	6.6526	19.4	24.2187		1.5525	1.5644	15.1	58.9844	1.1	1.1022	6.6558	3.2	1.1094	7.2	16.2	StN3	0.1042	0.1154	0.0112	0.012064	0.018096	0.0706875
																									7.23298

## Sheet: Protein Extraction
Sample	Batch	Sample Amount(mg)	15 ml Falcon Weight(g)	Tube + Protein(g)	Protein Fraction (% of total mass)	Protein Mean and Average of Total
Leaves after Day	9	99.7	6.3972	6.4234	26.2788	23.5938
Leaves after Day	9	100.1	6.4375	6.4575	19.98	3.2505
Leaves after Day	9	99.5	6.4672	6.4916	24.5226
Leaves after Night	11	100.3	6.466	6.4855	19.4417	20.7041
Leaves after Night	11	99.7	6.5399	6.5634	23.5707	2.48841
Leaves after Night	11	100	6.4151	6.4342	19.1
Root after Day	4	100	6.4637	6.4689	5.2	4.15337
Root after Day	5	101.1	6.5289	6.5322	3.26409	0.977499
Root after Day	6	100.1	6.5277	6.5317	3.996
Root after Night	1	100	6.3953	6.4015	6.2	7.11628
Root after Night	1	100.2	6.4067	6.4177	10.978	3.4949
Root after Night	2	100.7	6.3419	6.3461	4.1708
Shoot after Day	8	100.3	6.4621	6.4742	12.0638	13.465
Shoot after Day	8	101.1	6.4404	6.4554	14.8368	1.38673
Shoot after Day	8	99.3	6.4031	6.4165	13.4945
Shoot after Night	7	100.5	6.4863	6.5046	18.209	17.5827
Shoot after Night	7	100.8	6.45	6.4682	18.0556	0.954985
Shoot after Night	7	100.1	6.4582	6.4747	16.4835
Stem after Day	10	99.8	6.53	6.5359	5.91182	5.59641
Stem after Day	10	100.6	6.4448	6.4505	5.666	0.355357
Stem after Day	10	101.7	6.3961	6.4014	5.21141
Stem after Night	12	100.7	6.4587	6.4637	4.96524	4.8037
Stem after Night	12	100.8	6.4327	6.4379	5.15873	0.4577
Stem after Night	12	100.3	6.4242	6.4285	4.28714

## Sheet: TotalPercentages
Sample	Starch % of weight	Mean and StdDe of Soluble percentage per tissue	Protein Mean and Average of Total	% of Cell Wall	Cell Wall
Leaves after Day	2.005	32.645	23.5938	45.7364	45.8078	0.55				104.052
Leaves after Day	0.156	0.79	3.2505	44.7876	1.0576					5.2541
Leaves after Day			0	46.8992						0
Leaves after Night	0.043	32.77	20.7041	39.5257	46.5086					100.026
Leaves after Night	0.01	4.887	2.48841	50	6.04734					13.4327
Leaves after Night			0	50						0
Root after Day	0.088	32.227	5.63482	52.7778	50.9259	1				88.8758
Root after Day	0.016	3.221	0.977499	48.0315	2.5391					6.7536
Root after Day			0	51.9685						0
Root after Night	0.098	25.944	7.11628	59.2885	57.2959					90.4542
Root after Night	0.052	3.997	3.4949	56.3492	1.72637					9.27027
Root after Night			0	56.25						0
Shoot after Day	0.928	25.265	13.465	50.9363	53.568					93.226
Shoot after Day	0.146	0.382	1.38673	53.8153	2.51715					4.43188
Shoot after Day			0	55.9524						0
Shoot after Night	0.076	24.219	17.5827	54.4	56.7312					98.6089
Shoot after Night	0.028	2.583	0.954985	57.2	2.13581					5.70179
Shoot after Night			0	58.5937						0
Stem after Day	0.485	36.101	5.59641	46.875	46.96	0.56				89.1424
Stem after Day	0.017	1.996	0.355357	47.2868	0.293709					2.66207
Stem after Day			0	46.7181						0
Stem after Night	0.06	25.715	4.8037	50.5837	55.4243					86.003
Stem after Night	0.009	2.334	0.4577	56.705	4.34431					7.14501
Stem after Night			0	58.9844						0
										0
	0.472875	30.9003	11.2415	49.1312	50.4871					93.1018
		4.53926	7.55807		4.76155					16.8589
										0
	0.693057	33.3641	10.3059	49.3757	48.5392					92.9023
	0.0527583	2.26221	1.40487	46.9883	1.55699					5.27683

## Sheet: Lipid Extraction
Sample	Batch	Amount(mg)	Tube Weight empty (g)	Weight (final)		% of total Mass	Mean + std Dev
Leaves after Day	9	92	12.4361	12.4429	6.8	7.3913	7.51974
Leaves after Day	9	110.6	12.2012	12.2096	8.4	7.59494	0.111772
Leaves after Day	9	109.6	12.7239	12.7322	8.3	7.57299
Leaves after Night	11	113.8	12.3348	12.3434	8.6	7.55712	6.65399
Leaves after Night	11	105.3	12.2491	12.256	6.9	6.55271	0.856982
Leaves after Night	11	97.4	12.4198	12.4255	5.7	5.85216
Root after Day	5	114.1	12.3051	12.3069	1.8	1.57756	2.01326
Root after Day	6	116.1	12.342	12.3451	3.1	2.67011	0.578874
Root after Day	4	111.6	12.4118	12.4138	2	1.79211
Root after Night	2	114	12.4237	12.4262	2.5	2.19298	2.34389
Root after Night	1	93.3	12.3188	12.319	0.2	0.214362	0.213419
Root after Night	1	96.2	12.5276	12.53	2.4	2.4948
Shoot after Day	8	114.1	12.3937	12.3998	6.1	5.34619	6.03462
Shoot after Day	8	117.4	12.3018	12.3099	8.1	6.89949	0.79154
Shoot after Day	8	97.3	12.5327	12.5384	5.7	5.85817
Shoot after Night	7	100.1	12.3398	12.3467	6.9	6.89311	7.04681
Shoot after Night	7	110.9	12.4954	12.5036	8.2	7.39405	0.301374
Shoot after Night	7	103.6	12.5331	12.5402	7.1	6.85328
Stem after Day	10	101.3	12.7116	12.7141	2.5	2.46792	2.78757
Stem after Day	10	101.6	12.5023	12.5054	3.1	3.05118	0.295642
Stem after Day	10	105.5	12.4459	12.4489	3	2.8436
Stem after Night	12	98.4	12.4202	12.4226	2.4	2.43902	2.35252
Stem after Night	12	106.5	12.4114	12.4141	2.7	2.53521	0.238034
Stem after Night	12	110.4	12.4638	12.4661	2.3	2.08333
							4.59405

## Sheet: Chlorophyll
Sample	A664	A649	A470	Chlorophyll A Total	Chlorophyll B	Carotenoids	Amount of Sample	Chlorophyll A (mg/g)	Chlorophyll B (mg/g)	Carotenoids (mg/g)
Leaves after Night	407	294	393	2.51978	1.43014	0.272699	1	3.77967	2.14521	0.409048
Leaves after Night	480	327	442	3.32379	1.74257	0.352994	1	4.98568	2.61386	0.529491
Leaves after Night	420	294	398	2.69346	1.32458	0.344167	1	4.04019	1.98687	0.516251
Leaves after Day	549	376	504	4.4348	2.80707	0.156682	0.9	6.6522	4.2106	0.235023
Leaves after Day	529	361	477	4.22441	2.53034	0.159166	0.9	6.33662	3.79552	0.238749
Leaves after Day	538	361	481	3.26851	1.83686	0.413426	1.2	4.90276	2.75529	0.620139
Shoot after Night	375	270	351	2.01529	0.937873	0.278963	1.1	3.02294	1.40681	0.418444
Shoot after Night	440	306	407	3.62297	1.86418	0.157087	0.8	5.43446	2.79626	0.235631
Shoot after Night	586	394	524	3.37863	2.09205	0.447317	1.3	5.06795	3.13807	0.670976
Shoot after Day	406	287	386	2.82528	1.38472	0.2859	0.9	4.23792	2.07708	0.428851
Shoot after Day	482	329	442	2.78344	1.48433	0.399289	1.2	4.17516	2.22649	0.598934
Shoot after Day	479	338	448	3.25334	2.05242	0.237666	1	4.88001	3.07863	0.356498
Stem after Night	238	208	272	0.643891	0.403127	0.175151	1.1	0.965836	0.604691	0.262726
Stem after Night	281	227	284	1.0765	0.5595	0.156927	1.1	1.61475	0.83925	0.23539
Stem after Night	237	207	250	0.7779	0.471256	0.0602322	0.9	1.16685	0.706883	0.0903483
Stem after Day	363	264	341	1.09876	0.507642	0.247025	1.9	1.64814	0.761463	0.370537
Stem after Day	325	251	312	0.915239	0.509161	0.184306	1.8	1.37286	0.763742	0.27646
Stem after Day	338	253	318	1.13171	0.541119	0.214577	1.6	1.69756	0.811678	0.321866
Blank	171	172	191	0	0	0
A total of 1.5mL Ethanol was used for the extraction

## Sheet: RNA and DNA Extraction
Sample	Batch	Original weight (RNA) (mg)	Original Weight (DNA) (mg)	ng/mL RNA	% of DW	Mean+stdv	ng/mL DNA	% of DW	Mean+stdv(where applicable)	Measurement was done with a pellet dissolved in 100uL	-> % = ng/mL*0.1mL/OrigWeight
Leaves after Night	11	22.8	18.4	2304.6	0.505395	0.517141	1441.1	0.783207	1.36334		1.88048
Leaves after Night	11	14.7	16.4	1698.1	0.577585	0.0555112	3007.3	1.83372	0.533786		0.589298
Leaves after Night	11	24.4	17.5	2286	0.468443		2577.9	1.47309
Leaves after Day	9	17.5	35.2	2131.4	0.608971	0.859944	4551.9	1.29315	1.55262		2.41256
Leaves after Day	9	25.7	16.7	4027.7	0.783599	0.354929	5027.7	3.0106
Leaves after Day	9	16.9	26.4	3754.9	1.11092		4783.9	1.81208
Root after Night	4	15.7	11.4	1654.2	0.526815	0.415646	2257.6	1.98035	1.65777		2.07342
Root after Night	4	16.7	12.9	1728.6	0.517545	0.18458	1722.4	1.33519	0.456195		0.640775
Root after Night	4	28.7	12.9	1162.8	0.202578		762.1	0.590775
Root after Day	4	14.6	30	1964.3	0.672705	0.318157	4074.8	1.35827	1.53782		1.85597
Root after Day	4	16.1	13.8	308.2	0.0957143	0.310353	3230.7	2.34109	0.730243		1.0406
Root after Day	4	10	27.6	372.1	0.18605		2522.9	0.914094
Stem after Night	12	17.8	18.5	1308.5	0.367556	0.393386	1680.3	0.90827	0.94047		1.33386
Stem after Night	12	30.3	25.6	2746.1	0.453152	0.0519176	1248.3	0.487617	0.469781		0.521699
Stem after Night	12	27.2	20.1	1955.4	0.359449		2865.3	1.42552
Stem after Day	10	13.8	22.7	1386	0.502174	0.608992	2617.6	1.15313	0.927467		1.53646
Stem after Day	10	18.8	13	2010.1	0.534601	0.157766	1380.8	1.06215	0.315367		0.473133
Stem after Day	10	22.5	32.3	3555.9	0.7902		1831.8	0.567121
Shoot after Night	7	21.3	24.5	2130.2	0.500047	0.526815	1833.4	0.748327	1.03177		1.55859
Shoot after Night	7	11.9	23.3	1383.8	0.581429	0.0472999	5160.2	2.21468
Shoot after Night	7	19.4	16.1	1936	0.498969		2117.5	1.31522
Shoot after Day	8	18	13	1707.7	0.474361	0.51156	1449.7	1.11515	1.51169		2.02325
Shoot after Day	8	16.6	23.5	1776.2	0.535	0.0325765	4693.4	1.99719	0.447699		0.480276
Shoot after Day	8	12.6	15.1	1323.8	0.525317		2148.3	1.42272
		Invalid Measurement

## Sheet: Glucose Standard
uL of 0.01g/mL solution	mg/mL	Baseline at340nm	Endpoint at 340nm	dE
5	0.05	0.0927	0.121	0.0283	0.566
10	0.1	0.0929	0.147	0.0541	0.541
25	0.25	0.093	0.2264	0.1334	0.5336
50	0.5	0.0917	0.3441	0.2524	0.5048
0	0			0
	0			0
5	0.05	0.0892	0.1305	0.0413
10	0.1	0.0921	0.1613	0.0692	0.692
25	0.25	0.0951	0.2338	0.1387	0.5548
50	0.5	0.0912	0.3549	0.2637	0.5274
	0			0
5	0.05	0.0892	0.117	0.0278	0.556
10	0.1	0.0922	0.1624	0.0702	0.702
25	0.25	0.0932	0.2332	0.14	0.56
50	0.5	0.0915	0.3461	0.2546	0.5092
					Starch Content (mg/mL)	mg/Sample
LD1	0.1389	0.3305	0.1916		0.367452	0.551178
LD2	0.1493	0.3337	0.1844		0.353268	0.529902
LD3	0.1592	0.3242	0.165		0.31505	0.472575
LN1	0.1543	0.1624	0.0081		0.005957	0.0089355
LN2	0.1482	0.1567	0.0085		0.006745	0.0101175
LN3	0.121	0.1306	0.0096		0.008912	0.013368
RD1	0.1181	0.1291	0.011		0.01167	0.017505
RD2	0.0983	0.1115	0.0132		0.016004	0.024006
RD3	0.1187	0.1323	0.0136		0.016792	0.025188
RN1	0.1191	0.1343	0.0152		0.019944	0.029916
RN2	0.1126	0.121	0.0084		0.006548	0.009822
RN3	0.1155	0.1316	0.0161		0.021717	0.0325755
ShD1	0.127	0.2166	0.0896		0.166512	0.249768
ShD2	0.098	0.1687	0.0707		0.129279	0.193918
ShD3	0.127	0.2234	0.0964		0.179908	0.269862
ShN1	0.144	0.1553	0.0113		0.012261	0.0183915
ShN2	0.1403	0.1496	0.0093		0.008321	0.0124815
ShN3	0.1106	0.1248	0.0142		0.017974	0.026961
StD1	0.1158	0.1636	0.0478		0.084166	0.126249
StD2	0.116	0.1644	0.0484		0.085348	0.128022
StD3	0.1109	0.1567	0.0458		0.080226	0.120339
StN1	0.1133	0.1232	0.0099		0.009503	0.0142545
StN2	0.1086	0.1184	0.0098		0.009306	0.013959
StN3	0.1042	0.1154	0.0112		0.012064	0.018096

## Sheet: Soluble determination
	ARABINOSE	ASN	L-ASPARTATE	CIT	FRU	GLC	GLT	GLY	PALMITATE	ILE	MAL	MYO-INOSITOL	STEARIC_ACID	PHE	CPD-8046	PRO	5-OXOPROLINE	SER	SUC	SUCROSE	THR	VAL
Leaves Day	3.65372	49.0886	0.176884	0.85422	3.6442	3.69166	7.16591	0.459428	0.55931	0.15354	1.26131	2.44685	1.13828	0.161868	1.75461	0.210329	0.316425	0.722618	0.656366	21.1717	0.261396	0.450723
Leaves Night	4.04268	60.5724	0.245789	1.03406	3.18671	4.66483	7.37259	0.497521	0.595692	0.165558	1.01399	1.98208	1.35137	0.97976	2.09844	0.202243	0.193599	0.727452	0.601894	7.45658	0.3417	0.656787
Stem Day	3.13579	66.6944	0.168071	0.534441	5.57815	2.72301	3.69278	0.347837	0.306191	0.140413	0.727147	1.14025	0.722145	0.488167	1.59291	0.0829656	0.419202	0.190108	0.406011	10.3769	0.167979	0.365199
Stem Night	3.40853	68.0784	0.163467	0.62962	5.10336	3.0612	3.6408	0.381481	0.32586	0.153889	0.783131	1.04521	0.728371	0.589559	1.42871	0.0849305	0.353345	0.0629653	0.444282	8.9332	0.181969	0.417724
Root Day	6.3796	28.9774	0.318787	1.21528	9.04459	13.2824	6.77662	0.756562	0.663389	0.198431	2.41918	1.93282	1.26306	0.0163473	0.514212	0.15045	0.367288	0	1.15034	23.6625	0.341673	0.569099
Root Night	6.96175	29.3777	0.212777	1.19951	9.26381	14.4123	6.97476	0.812094	0.662577	0.177232	1.99321	2.10483	1.2995	0.17119	0.639441	0.159892	0.0494027	0	1.22745	21.3691	0.335584	0.595849
	ARABINOSE	ASN	L-ASPARTATE	CIT	FRU	GLC	GLT	GLY	PALMITATE	ILE	MAL	MYO-INOSITOL	STEARIC_ACID	PHE	CPD-8046	PRO	5-OXOPROLINE	SER	SUC	SUCROSE	THR	VAL
Shoot	3.56018	61.1085	0.188553	0.763086	4.37811	3.53517	5.46802	0.421567	0.446763	0.15335	0.946394	1.6536	0.985041	0.554838	1.71867	0.145117	0.320643	0.425786	0.527139	11.9846	0.238261	0.472609
	ARABINOSE	ASN	L-ASPARTATE	CIT	FRU	GLC	GLT	GLY	PALMITATE	ILE	MAL	MYO-INOSITOL	STEARIC_ACID	PHE	CPD-8046	PRO	5-OXOPROLINE	SER	SUC	SUCROSE	THR	VAL
Root	6.67068	29.1775	0.265782	1.2074	9.1542	13.8474	6.87569	0.784328	0.662983	0.187831	2.20619	2.01883	1.28128	0.0937688	0.576826	0.155171	0.208345	0	1.18889	22.5158	0.338628	0.582474

## Sheet: Protein Composition
	Shoot	Root	Root Day	STDV	Root Night	Stddev	Stem Day		Stem Night		Leaves Day		Leaves Night		Root	Stem	Leaves			Average (1:1:1)
L-ALPHA-ALANINE	7.57778	7.39163	7.50974	0.355017	7.27352	0.377345	7.06475	0.24574	7.51659	0.0722938	7.71272	0.0531454	8.01705	0.158048	7.39163	7.29067	7.86489	7.57778	ALANINE	7.51573
GLY	7.97474	9.18607	9.9101	2.85149	8.46204	1.92308	7.24574	0.377551	7.8543	0.557911	8.07575	0.259793	8.72318	0.188233	9.18607	7.55002	8.39947	7.97474	Glycine	8.37852
VAL	3.37675	3.00831	2.80461	0.205792	3.21202	0.363388	3.5739	0.226159	3.14992	0.264095	3.4988	0.141405	3.28437	0.450898	3.00831	3.36191	3.39159	3.37675	Valine	3.25394
LEU	4.43629	4.96315	4.77318	0.476049	5.15313	0.1237	4.73968	0.0357668	4.28606	0.298415	4.57447	0.159867	4.14495	0.431871	4.96315	4.51287	4.35971	4.43629	Leucine	4.61191
PRO	2.93781	2.40135	2.03035	0.674672	2.77235	1.3078	2.98572	0.516474	2.08701	0.386055	3.64213	0.298824	3.03638	0.065914	2.40135	2.53637	3.33925	2.93781	Proline	2.75899
ILE	0.446023	0.49197	0.543328	0.147181	0.440612	0.155635	0.325948	0.0926598	0.527085	0.0746211	0.382155	0.0289729	0.548904	0.0549588	0.49197	0.426517	0.465529	0.446023	Isoleucine	0.461339
MET	2.34264	2.09327	2.02255	0.29236	2.164	0.132882	2.14753	0.0485673	2.45143	0.0958184	2.39243	0.0550281	2.37916	0.0509151	2.09327	2.29948	2.3858	2.34264	Methionine	2.25952
SER	4.69878	5.64048	5.95838	0.645452	5.32259	0.637649	4.87471	0.294146	5.23685	0.241366	4.27297	0.0689406	4.4106	0.268871	5.64048	5.05578	4.34179	4.69878	Serine	5.01268
THR	5.71453	4.65772	4.52239	2.61248	4.79305	2.36697	8.2552	1.60627	6.08882	1.29442	4.2579	0.540528	4.25622	0.382483	4.65772	7.17201	4.25706	5.71453	Threonine	5.36226
PHE	6.09297	6.09973	6.04694	0.14944	6.15251	0.0597193	5.69882	0.0289923	5.67709	0.0365015	6.51188	0.062915	6.48409	0.114015	6.09973	5.68796	6.49798	6.09297	Phenylalanine	6.09522
L-ASPARTATE	6.32197	7.15292	7.37998	0.654021	6.92587	0.816773	6.466	0.131822	6.57103	0.405083	5.99704	0.198146	6.2538	0.0959597	7.15292	6.51851	6.12542	6.32197
ASN	6.32197	7.15292	7.37998	0.654021	6.92587	0.816773	6.466	0.131822	6.57103	0.405083	5.99704	0.198146	6.2538	0.0959597	7.15292	6.51851	6.12542	6.32197
Cysteine	2.34264	2.09327	2.02255	0.29236	2.164	0.132882	2.14753	0.0485673	2.45143	0.0958184	2.39243	0.0550281	2.37916	0.0509151	2.09327	2.29948	2.3858	2.34264	Cysteine	2.25952
GLT	6.13232	6.37746	6.50549	0.420012	6.24942	0.592883	6.04804	0.16924	6.21539	0.237568	6.049	0.121126	6.21684	0.0262097	6.37746	6.13172	6.13292	6.13232
GLN	6.13232	6.37746	6.50549	0.420012	6.24942	0.592883	6.04804	0.16924	6.21539	0.237568	6.049	0.121126	6.21684	0.0262097	6.37746	6.13172	6.13292	6.13232
LYS	6.89304	6.87041	6.55776	0.833265	7.18305	0.604799	6.91615	0.230596	7.42571	0.359622	6.77665	0.160788	6.45363	0.168435	6.87041	7.17093	6.61514	6.89304	Lysine	6.88549
ARG	3.80186	2.78712	2.60133	0.709976	2.97291	0.407507	3.25689	0.175313	3.66493	0.280786	4.17083	0.0688635	4.11478	0.0325218	2.78712	3.46091	4.1428	3.80186	Arginine	3.46361
HIS	3.25403	2.53823	2.1965	1.31845	2.87995	0.935251	3.18833	0.118317	3.42297	0.38315	3.48408	0.252906	2.92075	0.342106	2.53823	3.30565	3.20241	3.25403	Histidine	3.01543
TYR	6.77003	6.44444	6.4706	0.0961399	6.41828	0.222487	6.46772	0.0720766	6.49895	0.215841	7.0045	0.177379	7.10897	0.079511	6.44444	6.48333	7.05674	6.77003	Tyrosine	6.6615
TRP	6.4315	6.27208	6.25877	0.119741	6.2854	0.119045	6.08327	0.0463908	6.08802	0.125455	6.75819	0.0839339	6.79653	0.0954824	6.27208	6.08565	6.77736	6.4315	Tryptophan	6.37836
Asx (asp + asn)			14.76	1.30804	13.8517	1.63355	12.932	0.263643	13.1421	0.810166	11.9941	0.396293	12.5076	0.191919	14.3058	13.037	12.2508	12.6439	Asx (asp + asn)	13.1979
GlX(Gln/Glu)			13.011	0.840025	12.4988	1.18577	12.0961	0.33848	12.4308	0.475136	12.098	0.242253	12.4337	0.0524194	12.7549	12.2634	12.2658	12.2646	GlX(Gln/Glu)	12.4281
