# Supplementary material for: The intertwined metabolism during symbiotic nitrogen fixation elucidated by metabolic modelling
Source: Sci Rep. 2018 Aug 21;8:12504. doi: 10.1038/s41598-018-30884-x (PMC6104047; doi:10.1038/s41598-018-30884-x)
Supplement: Supplementary file 6 — Supplementary Dataset 6 [file 41598_2018_30884_MOESM6_ESM.zip]

Archive with 1 entries (1 files):
- MedicagoTruncatula.xml
