# Supplementary material for: The intertwined metabolism during symbiotic nitrogen fixation elucidated by metabolic modelling
Source: Sci Rep. 2018 Aug 21;8:12504. doi: 10.1038/s41598-018-30884-x (PMC6104047; doi:10.1038/s41598-018-30884-x)
Supplement: Supplementary file 6 — Supplementary Dataset 6 [file 41598_2018_30884_MOESM6_ESM.zip › MedicagoTruncatula.xml]

<?xml version="1.0" encoding="UTF-8"?>
<sbml xmlns="http://www.sbml.org/sbml/level3/version1/core" xmlns:fbc="http://www.sbml.org/sbml/level3/version1/fbc/version1" level="3" version="1" fbc:required="false">
  <model name="Medicago Truncatula" substanceUnits="mole">
    <listOfCompartments>
      <compartment id="V" name="Vacuole" spatialDimensions="3" size="1" units="litre" constant="true"/>
      <compartment id="M" name="Mitochondrion" spatialDimensions="3" size="1" units="litre" constant="true"/>
      <compartment id="H" name="Chloroplast" spatialDimensions="3" size="1" units="litre" constant="true"/>
      <compartment id="L" name="Lumen" spatialDimensions="3" size="1" units="litre" constant="true"/>
      <compartment id="G" name="Golgi Apparatus" spatialDimensions="3" size="1" units="litre" constant="true"/>
      <compartment id="X" name="Peroxisome" spatialDimensions="3" size="1" units="litre" constant="true"/>
      <compartment id="C" name="Cytosol" spatialDimensions="3" size="1" units="litre" constant="true"/>
      <compartment id="R" name="Endoplasmatic Reticulum" spatialDimensions="3" size="1" units="litre" constant="true"/>
      <compartment id="E" name="Extracellular" spatialDimensions="3" size="1" units="litre" constant="true"/>
      <compartment id="Trans" name="Transport" spatialDimensions="3" size="1" units="litre" constant="true"/>
    </listOfCompartments>
    <listOfSpecies>
      <species metaid="ADP_H" id="ADP_H" name="ADP" compartment="H" initialAmount="1" substanceUnits="mole" hasOnlySubstanceUnits="true" boundaryCondition="false" constant="false">
        <notes>
          <body xmlns="http://www.w3.org/1999/xhtml">
            <p>FORMULA: C10H12N5O10P2</p>
            <p>CHARGE: -3</p>
          </body>
        </notes>
        <annotation>
          <rdf:RDF xmlns:rdf="http://www.w3.org/1999/02/22-rdf-syntax-ns#" xmlns:dc="http://purl.org/dc/elements/1.1/" xmlns:dcterms="http://purl.org/dc/terms/" xmlns:vCard="http://www.w3.org/2001/vcard-rdf/3.0#" xmlns:bqbiol="http://biomodels.net/biology-qualifiers/" xmlns:bqmodel="http://biomodels.net/model-qualifiers/">
            <rdf:Description rdf:about="#ADP_H">
              <bqbiol:is>
                <rdf:Bag>
                  <rdf:li rdf:resource="urn:miriam:chebi:CHEBI%3A456216"/>
                  <rdf:li rdf:resource="urn:miriam:pubchem.compound:7058055"/>
                  <rdf:li rdf:resource="urn:miriam:pubchem.compound:6022"/>
                  <rdf:li rdf:resource="urn:miriam:pubchem.compound:7058055"/>
                  <rdf:li rdf:resource="urn:miriam:cas:20398-34-9"/>
                  <rdf:li rdf:resource="urn:miriam:kegg.compound:C00008"/>
                  <rdf:li rdf:resource="urn:miriam:cas:58-64-0"/>
                  <rdf:li rdf:resource="urn:miriam:biocyc:META%3AADP"/>
                </rdf:Bag>
              </bqbiol:is>
            </rdf:Description>
          </rdf:RDF>
        </annotation>
      </species>
      <species metaid="CPD__45__4211_H" id="CPD__45__4211_H" name="dimethylallyl diphosphate" compartment="H" initialAmount="1" substanceUnits="mole" hasOnlySubstanceUnits="true" boundaryCondition="false" constant="false">
        <notes>
          <body xmlns="http://www.w3.org/1999/xhtml">
            <p>FORMULA: C5H9O7P2</p>
            <p>CHARGE: -3</p>
          </body>
        </notes>
        <annotation>
          <rdf:RDF xmlns:rdf="http://www.w3.org/1999/02/22-rdf-syntax-ns#" xmlns:dc="http://purl.org/dc/elements/1.1/" xmlns:dcterms="http://purl.org/dc/terms/" xmlns:vCard="http://www.w3.org/2001/vcard-rdf/3.0#" xmlns:bqbiol="http://biomodels.net/biology-qualifiers/" xmlns:bqmodel="http://biomodels.net/model-qualifiers/">
            <rdf:Description rdf:about="#CPD__45__4211_H">
              <bqbiol:is>
                <rdf:Bag>
                  <rdf:li rdf:resource="urn:miriam:chebi:CHEBI%3A57623"/>
                  <rdf:li rdf:resource="urn:miriam:pubchem.compound:15983958"/>
                  <rdf:li rdf:resource="urn:miriam:kegg.compound:C00235"/>
                  <rdf:li rdf:resource="urn:miriam:cas:358-71-4"/>
                  <rdf:li rdf:resource="urn:miriam:biocyc:META%3ACPD-4211"/>
                </rdf:Bag>
              </bqbiol:is>
            </rdf:Description>
          </rdf:RDF>
        </annotation>
      </species>
      <species metaid="PPI_H" id="PPI_H" name="diphosphate" compartment="H" initialAmount="1" substanceUnits="mole" hasOnlySubstanceUnits="true" boundaryCondition="false" constant="false">
        <notes>
          <body xmlns="http://www.w3.org/1999/xhtml">
            <p>FORMULA: H1O7P2</p>
            <p>CHARGE: -3</p>
          </body>
        </notes>
        <annotation>
          <rdf:RDF xmlns:rdf="http://www.w3.org/1999/02/22-rdf-syntax-ns#" xmlns:dc="http://purl.org/dc/elements/1.1/" xmlns:dcterms="http://purl.org/dc/terms/" xmlns:vCard="http://www.w3.org/2001/vcard-rdf/3.0#" xmlns:bqbiol="http://biomodels.net/biology-qualifiers/" xmlns:bqmodel="http://biomodels.net/model-qualifiers/">
            <rdf:Description rdf:about="#PPI_H">
              <bqbiol:is>
                <rdf:Bag>
                  <rdf:li rdf:resource="urn:miriam:chebi:CHEBI%3A29888"/>
                  <rdf:li rdf:resource="urn:miriam:pubchem.compound:1023"/>
                  <rdf:li rdf:resource="urn:miriam:chebi:CHEBI%3A33019"/>
                  <rdf:li rdf:resource="urn:miriam:pubchem.compound:4097574"/>
                  <rdf:li rdf:resource="urn:miriam:kegg.compound:C00013"/>
                  <rdf:li rdf:resource="urn:miriam:cas:2466-09-3"/>
                  <rdf:li rdf:resource="urn:miriam:biocyc:META%3APPI"/>
                </rdf:Bag>
              </bqbiol:is>
            </rdf:Description>
          </rdf:RDF>
        </annotation>
      </species>
      <species metaid="CPD__45__4203_H" id="CPD__45__4203_H" name="&lt;i&gt;N&lt;/i&gt;&lt;sup&gt;6&lt;/sup&gt;-(&amp;Delta;&lt;sup&gt;2&lt;/sup&gt;-isopentenyl)-adenosine 5&apos;-diphosphate" compartment="H" initialAmount="1" substanceUnits="mole" hasOnlySubstanceUnits="true" boundaryCondition="false" constant="false">
        <notes>
          <body xmlns="http://www.w3.org/1999/xhtml">
            <p>FORMULA: C15H20N5O10P2</p>
            <p>CHARGE: -3</p>
          </body>
        </notes>
        <annotation>
          <rdf:RDF xmlns:rdf="http://www.w3.org/1999/02/22-rdf-syntax-ns#" xmlns:dc="http://purl.org/dc/elements/1.1/" xmlns:dcterms="http://purl.org/dc/terms/" xmlns:vCard="http://www.w3.org/2001/vcard-rdf/3.0#" xmlns:bqbiol="http://biomodels.net/biology-qualifiers/" xmlns:bqmodel="http://biomodels.net/model-qualifiers/">
            <rdf:Description rdf:about="#CPD__45__4203_H">
              <bqbiol:is>
                <rdf:Bag>
                  <rdf:li rdf:resource="urn:miriam:pubchem.compound:25202829"/>
                  <rdf:li rdf:resource="urn:miriam:kegg.compound:C16426"/>
                  <rdf:li rdf:resource="urn:miriam:biocyc:META%3ACPD-4203"/>
                </rdf:Bag>
              </bqbiol:is>
            </rdf:Description>
          </rdf:RDF>
        </annotation>
      </species>
      <species metaid="RIBOSE__45__5P_C" id="RIBOSE__45__5P_C" name="D-ribose-5-phosphate" compartment="C" initialAmount="1" substanceUnits="mole" hasOnlySubstanceUnits="true" boundaryCondition="false" constant="false">
        <notes>
          <body xmlns="http://www.w3.org/1999/xhtml">
            <p>FORMULA: C5H9O8P1</p>
            <p>CHARGE: -2</p>
          </body>
        </notes>
        <annotation>
          <rdf:RDF xmlns:rdf="http://www.w3.org/1999/02/22-rdf-syntax-ns#" xmlns:dc="http://purl.org/dc/elements/1.1/" xmlns:dcterms="http://purl.org/dc/terms/" xmlns:vCard="http://www.w3.org/2001/vcard-rdf/3.0#" xmlns:bqbiol="http://biomodels.net/biology-qualifiers/" xmlns:bqmodel="http://biomodels.net/model-qualifiers/">
            <rdf:Description rdf:about="#RIBOSE__45__5P_C">
              <bqbiol:is>
                <rdf:Bag>
                  <rdf:li rdf:resource="urn:miriam:pubchem.compound:24794349"/>
                  <rdf:li rdf:resource="urn:miriam:kegg.compound:C00117"/>
                  <rdf:li rdf:resource="urn:miriam:cas:4300-28-1"/>
                  <rdf:li rdf:resource="urn:miriam:biocyc:META%3ARIBOSE-5P"/>
                </rdf:Bag>
              </bqbiol:is>
            </rdf:Description>
          </rdf:RDF>
        </annotation>
      </species>
      <species metaid="RIBULOSE__45__5P_C" id="RIBULOSE__45__5P_C" name="D-ribulose-5-phosphate" compartment="C" initialAmount="1" substanceUnits="mole" hasOnlySubstanceUnits="true" boundaryCondition="false" constant="false">
        <notes>
          <body xmlns="http://www.w3.org/1999/xhtml">
            <p>FORMULA: C5H9O8P1</p>
            <p>CHARGE: -2</p>
          </body>
        </notes>
        <annotation>
          <rdf:RDF xmlns:rdf="http://www.w3.org/1999/02/22-rdf-syntax-ns#" xmlns:dc="http://purl.org/dc/elements/1.1/" xmlns:dcterms="http://purl.org/dc/terms/" xmlns:vCard="http://www.w3.org/2001/vcard-rdf/3.0#" xmlns:bqbiol="http://biomodels.net/biology-qualifiers/" xmlns:bqmodel="http://biomodels.net/model-qualifiers/">
            <rdf:Description rdf:about="#RIBULOSE__45__5P_C">
              <bqbiol:is>
                <rdf:Bag>
                  <rdf:li rdf:resource="urn:miriam:chebi:CHEBI%3A58121"/>
                  <rdf:li rdf:resource="urn:miriam:pubchem.compound:21144996"/>
                  <rdf:li rdf:resource="urn:miriam:kegg.compound:C00199"/>
                  <rdf:li rdf:resource="urn:miriam:cas:4151-19-3"/>
                  <rdf:li rdf:resource="urn:miriam:biocyc:META%3ARIBULOSE-5P"/>
                </rdf:Bag>
              </bqbiol:is>
            </rdf:Description>
          </rdf:RDF>
        </annotation>
      </species>
      <species metaid="S__45__ADENOSYLMETHIONINE_H" id="S__45__ADENOSYLMETHIONINE_H" name="&lt;i&gt;S&lt;/i&gt;-adenosyl-L-methionine" compartment="H" initialAmount="1" substanceUnits="mole" hasOnlySubstanceUnits="true" boundaryCondition="false" constant="false">
        <notes>
          <body xmlns="http://www.w3.org/1999/xhtml">
            <p>FORMULA: C15H23N6O5S1</p>
            <p>CHARGE: 1</p>
          </body>
        </notes>
        <annotation>
          <rdf:RDF xmlns:rdf="http://www.w3.org/1999/02/22-rdf-syntax-ns#" xmlns:dc="http://purl.org/dc/elements/1.1/" xmlns:dcterms="http://purl.org/dc/terms/" xmlns:vCard="http://www.w3.org/2001/vcard-rdf/3.0#" xmlns:bqbiol="http://biomodels.net/biology-qualifiers/" xmlns:bqmodel="http://biomodels.net/model-qualifiers/">
            <rdf:Description rdf:about="#S__45__ADENOSYLMETHIONINE_H">
              <bqbiol:is>
                <rdf:Bag>
                  <rdf:li rdf:resource="urn:miriam:chebi:CHEBI%3A59789"/>
                  <rdf:li rdf:resource="urn:miriam:pubchem.compound:44229224"/>
                  <rdf:li rdf:resource="urn:miriam:kegg.compound:C00019"/>
                  <rdf:li rdf:resource="urn:miriam:cas:29908-03-0"/>
                  <rdf:li rdf:resource="urn:miriam:biocyc:META%3AS-ADENOSYLMETHIONINE"/>
                </rdf:Bag>
              </bqbiol:is>
            </rdf:Description>
          </rdf:RDF>
        </annotation>
      </species>
      <species metaid="MPBQ_H" id="MPBQ_H" name="2-methyl-6-phytyl-1,4-benzoquinol" compartment="H" initialAmount="1" substanceUnits="mole" hasOnlySubstanceUnits="true" boundaryCondition="false" constant="false">
        <notes>
          <body xmlns="http://www.w3.org/1999/xhtml">
            <p>FORMULA: C27H46O2</p>
            <p>CHARGE: 0</p>
          </body>
        </notes>
        <annotation>
          <rdf:RDF xmlns:rdf="http://www.w3.org/1999/02/22-rdf-syntax-ns#" xmlns:dc="http://purl.org/dc/elements/1.1/" xmlns:dcterms="http://purl.org/dc/terms/" xmlns:vCard="http://www.w3.org/2001/vcard-rdf/3.0#" xmlns:bqbiol="http://biomodels.net/biology-qualifiers/" xmlns:bqmodel="http://biomodels.net/model-qualifiers/">
            <rdf:Description rdf:about="#MPBQ_H">
              <bqbiol:is>
                <rdf:Bag>
                  <rdf:li rdf:resource="urn:miriam:pubchem.compound:23724601"/>
                  <rdf:li rdf:resource="urn:miriam:kegg.compound:C15882"/>
                  <rdf:li rdf:resource="urn:miriam:biocyc:META%3AMPBQ"/>
                </rdf:Bag>
              </bqbiol:is>
            </rdf:Description>
          </rdf:RDF>
        </annotation>
      </species>
      <species metaid="DMPBQ_H" id="DMPBQ_H" name="2,3-dimethyl-6-phytyl-1,4-benzoquinol" compartment="H" initialAmount="1" substanceUnits="mole" hasOnlySubstanceUnits="true" boundaryCondition="false" constant="false">
        <notes>
          <body xmlns="http://www.w3.org/1999/xhtml">
            <p>FORMULA: C28H48O2</p>
            <p>CHARGE: 0</p>
          </body>
        </notes>
        <annotation>
          <rdf:RDF xmlns:rdf="http://www.w3.org/1999/02/22-rdf-syntax-ns#" xmlns:dc="http://purl.org/dc/elements/1.1/" xmlns:dcterms="http://purl.org/dc/terms/" xmlns:vCard="http://www.w3.org/2001/vcard-rdf/3.0#" xmlns:bqbiol="http://biomodels.net/biology-qualifiers/" xmlns:bqmodel="http://biomodels.net/model-qualifiers/">
            <rdf:Description rdf:about="#DMPBQ_H">
              <bqbiol:is>
                <rdf:Bag>
                  <rdf:li rdf:resource="urn:miriam:pubchem.compound:23724602"/>
                  <rdf:li rdf:resource="urn:miriam:kegg.compound:C15883"/>
                  <rdf:li rdf:resource="urn:miriam:biocyc:META%3ADMPBQ"/>
                </rdf:Bag>
              </bqbiol:is>
            </rdf:Description>
          </rdf:RDF>
        </annotation>
      </species>
      <species metaid="PROTON_H" id="PROTON_H" name="H&lt;SUP&gt;+&lt;/SUP&gt;" compartment="H" initialAmount="1" substanceUnits="mole" hasOnlySubstanceUnits="true" boundaryCondition="false" constant="false">
        <notes>
          <body xmlns="http://www.w3.org/1999/xhtml">
            <p>FORMULA: H1</p>
            <p>CHARGE: 1</p>
          </body>
        </notes>
        <annotation>
          <rdf:RDF xmlns:rdf="http://www.w3.org/1999/02/22-rdf-syntax-ns#" xmlns:dc="http://purl.org/dc/elements/1.1/" xmlns:dcterms="http://purl.org/dc/terms/" xmlns:vCard="http://www.w3.org/2001/vcard-rdf/3.0#" xmlns:bqbiol="http://biomodels.net/biology-qualifiers/" xmlns:bqmodel="http://biomodels.net/model-qualifiers/">
            <rdf:Description rdf:about="#PROTON_H">
              <bqbiol:is>
                <rdf:Bag>
                  <rdf:li rdf:resource="urn:miriam:pubchem.compound:1038"/>
                  <rdf:li rdf:resource="urn:miriam:chebi:CHEBI%3A15378"/>
                  <rdf:li rdf:resource="urn:miriam:cas:12408-02-5"/>
                  <rdf:li rdf:resource="urn:miriam:kegg.compound:C00080"/>
                  <rdf:li rdf:resource="urn:miriam:biocyc:META%3APROTON"/>
                </rdf:Bag>
              </bqbiol:is>
            </rdf:Description>
          </rdf:RDF>
        </annotation>
      </species>
      <species metaid="ADENOSYL__45__HOMO__45__CYS_H" id="ADENOSYL__45__HOMO__45__CYS_H" name="&lt;i&gt;S&lt;/i&gt;-adenosyl-L-homocysteine" compartment="H" initialAmount="1" substanceUnits="mole" hasOnlySubstanceUnits="true" boundaryCondition="false" constant="false">
        <notes>
          <body xmlns="http://www.w3.org/1999/xhtml">
            <p>FORMULA: C14H20N6O5S1</p>
            <p>CHARGE: 0</p>
          </body>
        </notes>
        <annotation>
          <rdf:RDF xmlns:rdf="http://www.w3.org/1999/02/22-rdf-syntax-ns#" xmlns:dc="http://purl.org/dc/elements/1.1/" xmlns:dcterms="http://purl.org/dc/terms/" xmlns:vCard="http://www.w3.org/2001/vcard-rdf/3.0#" xmlns:bqbiol="http://biomodels.net/biology-qualifiers/" xmlns:bqmodel="http://biomodels.net/model-qualifiers/">
            <rdf:Description rdf:about="#ADENOSYL__45__HOMO__45__CYS_H">
              <bqbiol:is>
                <rdf:Bag>
                  <rdf:li rdf:resource="urn:miriam:pubchem.compound:50986259"/>
                  <rdf:li rdf:resource="urn:miriam:chebi:CHEBI%3A57856"/>
                  <rdf:li rdf:resource="urn:miriam:kegg.compound:C00021"/>
                  <rdf:li rdf:resource="urn:miriam:cas:979-92-0"/>
                  <rdf:li rdf:resource="urn:miriam:biocyc:META%3AADENOSYL-HOMO-CYS"/>
                </rdf:Bag>
              </bqbiol:is>
            </rdf:Description>
          </rdf:RDF>
        </annotation>
      </species>
      <species metaid="PHYTYL__45__PYROPHOSPHATE_H" id="PHYTYL__45__PYROPHOSPHATE_H" name="phytyl diphosphate" compartment="H" initialAmount="1" substanceUnits="mole" hasOnlySubstanceUnits="true" boundaryCondition="false" constant="false">
        <notes>
          <body xmlns="http://www.w3.org/1999/xhtml">
            <p>FORMULA: C20H39O7P2</p>
            <p>CHARGE: -3</p>
          </body>
        </notes>
        <annotation>
          <rdf:RDF xmlns:rdf="http://www.w3.org/1999/02/22-rdf-syntax-ns#" xmlns:dc="http://purl.org/dc/elements/1.1/" xmlns:dcterms="http://purl.org/dc/terms/" xmlns:vCard="http://www.w3.org/2001/vcard-rdf/3.0#" xmlns:bqbiol="http://biomodels.net/biology-qualifiers/" xmlns:bqmodel="http://biomodels.net/model-qualifiers/">
            <rdf:Description rdf:about="#PHYTYL__45__PYROPHOSPHATE_H">
              <bqbiol:is>
                <rdf:Bag>
                  <rdf:li rdf:resource="urn:miriam:chebi:CHEBI%3A58404"/>
                  <rdf:li rdf:resource="urn:miriam:pubchem.compound:25244831"/>
                  <rdf:li rdf:resource="urn:miriam:kegg.compound:C05427"/>
                  <rdf:li rdf:resource="urn:miriam:biocyc:META%3APHYTYL-PYROPHOSPHATE"/>
                </rdf:Bag>
              </bqbiol:is>
            </rdf:Description>
          </rdf:RDF>
        </annotation>
      </species>
      <species metaid="CHLOROPHYLLIDE__45__A_H" id="CHLOROPHYLLIDE__45__A_H" name="chlorophyllide &lt;i&gt;a&lt;/i&gt;" compartment="H" initialAmount="1" substanceUnits="mole" hasOnlySubstanceUnits="true" boundaryCondition="false" constant="false">
        <notes>
          <body xmlns="http://www.w3.org/1999/xhtml">
            <p>FORMULA: C35H33Mg1N4O5</p>
            <p>CHARGE: -1</p>
          </body>
        </notes>
        <annotation>
          <rdf:RDF xmlns:rdf="http://www.w3.org/1999/02/22-rdf-syntax-ns#" xmlns:dc="http://purl.org/dc/elements/1.1/" xmlns:dcterms="http://purl.org/dc/terms/" xmlns:vCard="http://www.w3.org/2001/vcard-rdf/3.0#" xmlns:bqbiol="http://biomodels.net/biology-qualifiers/" xmlns:bqmodel="http://biomodels.net/model-qualifiers/">
            <rdf:Description rdf:about="#CHLOROPHYLLIDE__45__A_H">
              <bqbiol:is>
                <rdf:Bag>
                  <rdf:li rdf:resource="urn:miriam:pubchem.compound:44229203"/>
                  <rdf:li rdf:resource="urn:miriam:cas:14897-06-4"/>
                  <rdf:li rdf:resource="urn:miriam:kegg.compound:C02139"/>
                  <rdf:li rdf:resource="urn:miriam:biocyc:META%3ACHLOROPHYLLIDE-A"/>
                </rdf:Bag>
              </bqbiol:is>
            </rdf:Description>
          </rdf:RDF>
        </annotation>
      </species>
      <species metaid="CHLOROPHYLL__45__A_H" id="CHLOROPHYLL__45__A_H" name="chlorophyll &lt;i&gt;a&lt;/i&gt;" compartment="H" initialAmount="1" substanceUnits="mole" hasOnlySubstanceUnits="true" boundaryCondition="false" constant="false">
        <notes>
          <body xmlns="http://www.w3.org/1999/xhtml">
            <p>FORMULA: C55H72Mg1N4O5</p>
            <p>CHARGE: 0</p>
          </body>
        </notes>
        <annotation>
          <rdf:RDF xmlns:rdf="http://www.w3.org/1999/02/22-rdf-syntax-ns#" xmlns:dc="http://purl.org/dc/elements/1.1/" xmlns:dcterms="http://purl.org/dc/terms/" xmlns:vCard="http://www.w3.org/2001/vcard-rdf/3.0#" xmlns:bqbiol="http://biomodels.net/biology-qualifiers/" xmlns:bqmodel="http://biomodels.net/model-qualifiers/">
            <rdf:Description rdf:about="#CHLOROPHYLL__45__A_H">
              <bqbiol:is>
                <rdf:Bag>
                  <rdf:li rdf:resource="urn:miriam:pubchem.compound:44602414"/>
                  <rdf:li rdf:resource="urn:miriam:knapsack:C00001528"/>
                  <rdf:li rdf:resource="urn:miriam:chebi:CHEBI%3A18230"/>
                  <rdf:li rdf:resource="urn:miriam:cas:479-61-8"/>
                  <rdf:li rdf:resource="urn:miriam:kegg.compound:C05306"/>
                  <rdf:li rdf:resource="urn:miriam:biocyc:META%3ACHLOROPHYLL-A"/>
                </rdf:Bag>
              </bqbiol:is>
            </rdf:Description>
          </rdf:RDF>
        </annotation>
      </species>
      <species metaid="_2__45__KETOGLUTARATE_V" id="_2__45__KETOGLUTARATE_V" name="2-oxoglutarate" compartment="V" initialAmount="1" substanceUnits="mole" hasOnlySubstanceUnits="true" boundaryCondition="false" constant="false">
        <notes>
          <body xmlns="http://www.w3.org/1999/xhtml">
            <p>FORMULA: C5H4O5</p>
            <p>CHARGE: -2</p>
          </body>
        </notes>
        <annotation>
          <rdf:RDF xmlns:rdf="http://www.w3.org/1999/02/22-rdf-syntax-ns#" xmlns:dc="http://purl.org/dc/elements/1.1/" xmlns:dcterms="http://purl.org/dc/terms/" xmlns:vCard="http://www.w3.org/2001/vcard-rdf/3.0#" xmlns:bqbiol="http://biomodels.net/biology-qualifiers/" xmlns:bqmodel="http://biomodels.net/model-qualifiers/">
            <rdf:Description rdf:about="#_2__45__KETOGLUTARATE_V">
              <bqbiol:is>
                <rdf:Bag>
                  <rdf:li rdf:resource="urn:miriam:chebi:CHEBI%3A16810"/>
                  <rdf:li rdf:resource="urn:miriam:pubchem.compound:164533"/>
                  <rdf:li rdf:resource="urn:miriam:knapsack:C00000769"/>
                  <rdf:li rdf:resource="urn:miriam:kegg.compound:C00026"/>
                  <rdf:li rdf:resource="urn:miriam:cas:328-50-7"/>
                  <rdf:li rdf:resource="urn:miriam:biocyc:META%3A2-KETOGLUTARATE"/>
                </rdf:Bag>
              </bqbiol:is>
            </rdf:Description>
          </rdf:RDF>
        </annotation>
      </species>
      <species metaid="_2__45__KETOGLUTARATE_C" id="_2__45__KETOGLUTARATE_C" name="2-oxoglutarate" compartment="C" initialAmount="1" substanceUnits="mole" hasOnlySubstanceUnits="true" boundaryCondition="false" constant="false">
        <notes>
          <body xmlns="http://www.w3.org/1999/xhtml">
            <p>FORMULA: C5H4O5</p>
            <p>CHARGE: -2</p>
          </body>
        </notes>
        <annotation>
          <rdf:RDF xmlns:rdf="http://www.w3.org/1999/02/22-rdf-syntax-ns#" xmlns:dc="http://purl.org/dc/elements/1.1/" xmlns:dcterms="http://purl.org/dc/terms/" xmlns:vCard="http://www.w3.org/2001/vcard-rdf/3.0#" xmlns:bqbiol="http://biomodels.net/biology-qualifiers/" xmlns:bqmodel="http://biomodels.net/model-qualifiers/">
            <rdf:Description rdf:about="#_2__45__KETOGLUTARATE_C">
              <bqbiol:is>
                <rdf:Bag>
                  <rdf:li rdf:resource="urn:miriam:chebi:CHEBI%3A16810"/>
                  <rdf:li rdf:resource="urn:miriam:pubchem.compound:164533"/>
                  <rdf:li rdf:resource="urn:miriam:knapsack:C00000769"/>
                  <rdf:li rdf:resource="urn:miriam:kegg.compound:C00026"/>
                  <rdf:li rdf:resource="urn:miriam:cas:328-50-7"/>
                  <rdf:li rdf:resource="urn:miriam:biocyc:META%3A2-KETOGLUTARATE"/>
                </rdf:Bag>
              </bqbiol:is>
            </rdf:Description>
          </rdf:RDF>
        </annotation>
      </species>
      <species metaid="OXYGEN__45__MOLECULE_R" id="OXYGEN__45__MOLECULE_R" name="oxygen" compartment="R" initialAmount="1" substanceUnits="mole" hasOnlySubstanceUnits="true" boundaryCondition="false" constant="false">
        <notes>
          <body xmlns="http://www.w3.org/1999/xhtml">
            <p>FORMULA: O2</p>
            <p>CHARGE: 0</p>
          </body>
        </notes>
        <annotation>
          <rdf:RDF xmlns:rdf="http://www.w3.org/1999/02/22-rdf-syntax-ns#" xmlns:dc="http://purl.org/dc/elements/1.1/" xmlns:dcterms="http://purl.org/dc/terms/" xmlns:vCard="http://www.w3.org/2001/vcard-rdf/3.0#" xmlns:bqbiol="http://biomodels.net/biology-qualifiers/" xmlns:bqmodel="http://biomodels.net/model-qualifiers/">
            <rdf:Description rdf:about="#OXYGEN__45__MOLECULE_R">
              <bqbiol:is>
                <rdf:Bag>
                  <rdf:li rdf:resource="urn:miriam:pubchem.compound:977"/>
                  <rdf:li rdf:resource="urn:miriam:chebi:CHEBI%3A15379"/>
                  <rdf:li rdf:resource="urn:miriam:kegg.compound:C00007"/>
                  <rdf:li rdf:resource="urn:miriam:cas:7782-44-7"/>
                  <rdf:li rdf:resource="urn:miriam:biocyc:META%3AOXYGEN-MOLECULE"/>
                </rdf:Bag>
              </bqbiol:is>
            </rdf:Description>
          </rdf:RDF>
        </annotation>
      </species>
      <species metaid="CPD__45__712_R" id="CPD__45__712_R" name="6-deoxocathasterone" compartment="R" initialAmount="1" substanceUnits="mole" hasOnlySubstanceUnits="true" boundaryCondition="false" constant="false">
        <notes>
          <body xmlns="http://www.w3.org/1999/xhtml">
            <p>FORMULA: C28H50O2</p>
            <p>CHARGE: 0</p>
          </body>
        </notes>
        <annotation>
          <rdf:RDF xmlns:rdf="http://www.w3.org/1999/02/22-rdf-syntax-ns#" xmlns:dc="http://purl.org/dc/elements/1.1/" xmlns:dcterms="http://purl.org/dc/terms/" xmlns:vCard="http://www.w3.org/2001/vcard-rdf/3.0#" xmlns:bqbiol="http://biomodels.net/biology-qualifiers/" xmlns:bqmodel="http://biomodels.net/model-qualifiers/">
            <rdf:Description rdf:about="#CPD__45__712_R">
              <bqbiol:is>
                <rdf:Bag>
                  <rdf:li rdf:resource="urn:miriam:pubchem.compound:25202530"/>
                  <rdf:li rdf:resource="urn:miriam:kegg.compound:C15798"/>
                  <rdf:li rdf:resource="urn:miriam:biocyc:META%3ACPD-712"/>
                </rdf:Bag>
              </bqbiol:is>
            </rdf:Description>
          </rdf:RDF>
        </annotation>
      </species>
      <species metaid="NADPH_R" id="NADPH_R" name="NADPH" compartment="R" initialAmount="1" substanceUnits="mole" hasOnlySubstanceUnits="true" boundaryCondition="false" constant="false">
        <notes>
          <body xmlns="http://www.w3.org/1999/xhtml">
            <p>FORMULA: C21H26N7O17P3</p>
            <p>CHARGE: -4</p>
          </body>
        </notes>
        <annotation>
          <rdf:RDF xmlns:rdf="http://www.w3.org/1999/02/22-rdf-syntax-ns#" xmlns:dc="http://purl.org/dc/elements/1.1/" xmlns:dcterms="http://purl.org/dc/terms/" xmlns:vCard="http://www.w3.org/2001/vcard-rdf/3.0#" xmlns:bqbiol="http://biomodels.net/biology-qualifiers/" xmlns:bqmodel="http://biomodels.net/model-qualifiers/">
            <rdf:Description rdf:about="#NADPH_R">
              <bqbiol:is>
                <rdf:Bag>
                  <rdf:li rdf:resource="urn:miriam:chebi:CHEBI%3A57783"/>
                  <rdf:li rdf:resource="urn:miriam:pubchem.compound:15983949"/>
                  <rdf:li rdf:resource="urn:miriam:cas:2646-71-1"/>
                  <rdf:li rdf:resource="urn:miriam:kegg.compound:C00005"/>
                  <rdf:li rdf:resource="urn:miriam:biocyc:META%3ANADPH"/>
                </rdf:Bag>
              </bqbiol:is>
            </rdf:Description>
          </rdf:RDF>
        </annotation>
      </species>
      <species metaid="PROTON_R" id="PROTON_R" name="H&lt;SUP&gt;+&lt;/SUP&gt;" compartment="R" initialAmount="1" substanceUnits="mole" hasOnlySubstanceUnits="true" boundaryCondition="false" constant="false">
        <notes>
          <body xmlns="http://www.w3.org/1999/xhtml">
            <p>FORMULA: H1</p>
            <p>CHARGE: 1</p>
          </body>
        </notes>
        <annotation>
          <rdf:RDF xmlns:rdf="http://www.w3.org/1999/02/22-rdf-syntax-ns#" xmlns:dc="http://purl.org/dc/elements/1.1/" xmlns:dcterms="http://purl.org/dc/terms/" xmlns:vCard="http://www.w3.org/2001/vcard-rdf/3.0#" xmlns:bqbiol="http://biomodels.net/biology-qualifiers/" xmlns:bqmodel="http://biomodels.net/model-qualifiers/">
            <rdf:Description rdf:about="#PROTON_R">
              <bqbiol:is>
                <rdf:Bag>
                  <rdf:li rdf:resource="urn:miriam:pubchem.compound:1038"/>
                  <rdf:li rdf:resource="urn:miriam:chebi:CHEBI%3A15378"/>
                  <rdf:li rdf:resource="urn:miriam:cas:12408-02-5"/>
                  <rdf:li rdf:resource="urn:miriam:kegg.compound:C00080"/>
                  <rdf:li rdf:resource="urn:miriam:biocyc:META%3APROTON"/>
                </rdf:Bag>
              </bqbiol:is>
            </rdf:Description>
          </rdf:RDF>
        </annotation>
      </species>
      <species metaid="NADP_R" id="NADP_R" name="NADP&lt;sup&gt;+&lt;/sup&gt;" compartment="R" initialAmount="1" substanceUnits="mole" hasOnlySubstanceUnits="true" boundaryCondition="false" constant="false">
        <notes>
          <body xmlns="http://www.w3.org/1999/xhtml">
            <p>FORMULA: C21H25N7O17P3</p>
            <p>CHARGE: -3</p>
          </body>
        </notes>
        <annotation>
          <rdf:RDF xmlns:rdf="http://www.w3.org/1999/02/22-rdf-syntax-ns#" xmlns:dc="http://purl.org/dc/elements/1.1/" xmlns:dcterms="http://purl.org/dc/terms/" xmlns:vCard="http://www.w3.org/2001/vcard-rdf/3.0#" xmlns:bqbiol="http://biomodels.net/biology-qualifiers/" xmlns:bqmodel="http://biomodels.net/model-qualifiers/">
            <rdf:Description rdf:about="#NADP_R">
              <bqbiol:is>
                <rdf:Bag>
                  <rdf:li rdf:resource="urn:miriam:chebi:CHEBI%3A58349"/>
                  <rdf:li rdf:resource="urn:miriam:pubchem.compound:15938972"/>
                  <rdf:li rdf:resource="urn:miriam:kegg.compound:C00006"/>
                  <rdf:li rdf:resource="urn:miriam:cas:53-59-8"/>
                  <rdf:li rdf:resource="urn:miriam:biocyc:META%3ANADP"/>
                </rdf:Bag>
              </bqbiol:is>
            </rdf:Description>
          </rdf:RDF>
        </annotation>
      </species>
      <species metaid="WATER_R" id="WATER_R" name="H&lt;SUB&gt;2&lt;/SUB&gt;O" compartment="R" initialAmount="1" substanceUnits="mole" hasOnlySubstanceUnits="true" boundaryCondition="false" constant="false">
        <notes>
          <body xmlns="http://www.w3.org/1999/xhtml">
            <p>FORMULA: H2O1</p>
            <p>CHARGE: 0</p>
          </body>
        </notes>
        <annotation>
          <rdf:RDF xmlns:rdf="http://www.w3.org/1999/02/22-rdf-syntax-ns#" xmlns:dc="http://purl.org/dc/elements/1.1/" xmlns:dcterms="http://purl.org/dc/terms/" xmlns:vCard="http://www.w3.org/2001/vcard-rdf/3.0#" xmlns:bqbiol="http://biomodels.net/biology-qualifiers/" xmlns:bqmodel="http://biomodels.net/model-qualifiers/">
            <rdf:Description rdf:about="#WATER_R">
              <bqbiol:is>
                <rdf:Bag>
                  <rdf:li rdf:resource="urn:miriam:chebi:CHEBI%3A15377"/>
                  <rdf:li rdf:resource="urn:miriam:kegg.compound:C00001"/>
                  <rdf:li rdf:resource="urn:miriam:pubchem.compound:962"/>
                  <rdf:li rdf:resource="urn:miriam:chebi:CHEBI%3A15377"/>
                  <rdf:li rdf:resource="urn:miriam:pubchem.compound:962"/>
                  <rdf:li rdf:resource="urn:miriam:kegg.compound:C00001"/>
                  <rdf:li rdf:resource="urn:miriam:cas:7732-18-5"/>
                  <rdf:li rdf:resource="urn:miriam:biocyc:META%3AWATER"/>
                </rdf:Bag>
              </bqbiol:is>
            </rdf:Description>
          </rdf:RDF>
        </annotation>
      </species>
      <species metaid="CPD__45__715_R" id="CPD__45__715_R" name="6-deoxoteasterone" compartment="R" initialAmount="1" substanceUnits="mole" hasOnlySubstanceUnits="true" boundaryCondition="false" constant="false">
        <notes>
          <body xmlns="http://www.w3.org/1999/xhtml">
            <p>FORMULA: C28H50O3</p>
            <p>CHARGE: 0</p>
          </body>
        </notes>
        <annotation>
          <rdf:RDF xmlns:rdf="http://www.w3.org/1999/02/22-rdf-syntax-ns#" xmlns:dc="http://purl.org/dc/elements/1.1/" xmlns:dcterms="http://purl.org/dc/terms/" xmlns:vCard="http://www.w3.org/2001/vcard-rdf/3.0#" xmlns:bqbiol="http://biomodels.net/biology-qualifiers/" xmlns:bqmodel="http://biomodels.net/model-qualifiers/">
            <rdf:Description rdf:about="#CPD__45__715_R">
              <bqbiol:is>
                <rdf:Bag>
                  <rdf:li rdf:resource="urn:miriam:pubchem.compound:25202174"/>
                  <rdf:li rdf:resource="urn:miriam:kegg.compound:C15799"/>
                  <rdf:li rdf:resource="urn:miriam:biocyc:META%3ACPD-715"/>
                </rdf:Bag>
              </bqbiol:is>
            </rdf:Description>
          </rdf:RDF>
        </annotation>
      </species>
      <species metaid="CPD__45__11518_X" id="CPD__45__11518_X" name="OPC8-trans-2-enoyl-CoA" compartment="X" initialAmount="1" substanceUnits="mole" hasOnlySubstanceUnits="true" boundaryCondition="false" constant="false">
        <notes>
          <body xmlns="http://www.w3.org/1999/xhtml">
            <p>FORMULA: C39H58N7O18P3S1</p>
            <p>CHARGE: -4</p>
          </body>
        </notes>
        <annotation>
          <rdf:RDF xmlns:rdf="http://www.w3.org/1999/02/22-rdf-syntax-ns#" xmlns:dc="http://purl.org/dc/elements/1.1/" xmlns:dcterms="http://purl.org/dc/terms/" xmlns:vCard="http://www.w3.org/2001/vcard-rdf/3.0#" xmlns:bqbiol="http://biomodels.net/biology-qualifiers/" xmlns:bqmodel="http://biomodels.net/model-qualifiers/">
            <rdf:Description rdf:about="#CPD__45__11518_X">
              <bqbiol:is>
                <rdf:Bag>
                  <rdf:li rdf:resource="urn:miriam:pubchem.compound:44237209"/>
                  <rdf:li rdf:resource="urn:miriam:biocyc:META%3ACPD-11518"/>
                </rdf:Bag>
              </bqbiol:is>
            </rdf:Description>
          </rdf:RDF>
        </annotation>
      </species>
      <species metaid="WATER_X" id="WATER_X" name="H&lt;SUB&gt;2&lt;/SUB&gt;O" compartment="X" initialAmount="1" substanceUnits="mole" hasOnlySubstanceUnits="true" boundaryCondition="false" constant="false">
        <notes>
          <body xmlns="http://www.w3.org/1999/xhtml">
            <p>FORMULA: H2O1</p>
            <p>CHARGE: 0</p>
          </body>
        </notes>
        <annotation>
          <rdf:RDF xmlns:rdf="http://www.w3.org/1999/02/22-rdf-syntax-ns#" xmlns:dc="http://purl.org/dc/elements/1.1/" xmlns:dcterms="http://purl.org/dc/terms/" xmlns:vCard="http://www.w3.org/2001/vcard-rdf/3.0#" xmlns:bqbiol="http://biomodels.net/biology-qualifiers/" xmlns:bqmodel="http://biomodels.net/model-qualifiers/">
            <rdf:Description rdf:about="#WATER_X">
              <bqbiol:is>
                <rdf:Bag>
                  <rdf:li rdf:resource="urn:miriam:chebi:CHEBI%3A15377"/>
                  <rdf:li rdf:resource="urn:miriam:kegg.compound:C00001"/>
                  <rdf:li rdf:resource="urn:miriam:pubchem.compound:962"/>
                  <rdf:li rdf:resource="urn:miriam:chebi:CHEBI%3A15377"/>
                  <rdf:li rdf:resource="urn:miriam:pubchem.compound:962"/>
                  <rdf:li rdf:resource="urn:miriam:kegg.compound:C00001"/>
                  <rdf:li rdf:resource="urn:miriam:cas:7732-18-5"/>
                  <rdf:li rdf:resource="urn:miriam:biocyc:META%3AWATER"/>
                </rdf:Bag>
              </bqbiol:is>
            </rdf:Description>
          </rdf:RDF>
        </annotation>
      </species>
      <species metaid="CPD__45__11519_X" id="CPD__45__11519_X" name="OPC8-3-hydroxyacyl-CoA" compartment="X" initialAmount="1" substanceUnits="mole" hasOnlySubstanceUnits="true" boundaryCondition="false" constant="false">
        <notes>
          <body xmlns="http://www.w3.org/1999/xhtml">
            <p>FORMULA: C39H60N7O19P3S1</p>
            <p>CHARGE: -4</p>
          </body>
        </notes>
        <annotation>
          <rdf:RDF xmlns:rdf="http://www.w3.org/1999/02/22-rdf-syntax-ns#" xmlns:dc="http://purl.org/dc/elements/1.1/" xmlns:dcterms="http://purl.org/dc/terms/" xmlns:vCard="http://www.w3.org/2001/vcard-rdf/3.0#" xmlns:bqbiol="http://biomodels.net/biology-qualifiers/" xmlns:bqmodel="http://biomodels.net/model-qualifiers/">
            <rdf:Description rdf:about="#CPD__45__11519_X">
              <bqbiol:is>
                <rdf:Bag>
                  <rdf:li rdf:resource="urn:miriam:pubchem.compound:44237307"/>
                  <rdf:li rdf:resource="urn:miriam:biocyc:META%3ACPD-11519"/>
                </rdf:Bag>
              </bqbiol:is>
            </rdf:Description>
          </rdf:RDF>
        </annotation>
      </species>
      <species metaid="_3__45__P__45__HYDROXYPYRUVATE_H" id="_3__45__P__45__HYDROXYPYRUVATE_H" name="3-phospho-hydroxypyruvate" compartment="H" initialAmount="1" substanceUnits="mole" hasOnlySubstanceUnits="true" boundaryCondition="false" constant="false">
        <notes>
          <body xmlns="http://www.w3.org/1999/xhtml">
            <p>FORMULA: C3H2O7P1</p>
            <p>CHARGE: -3</p>
          </body>
        </notes>
        <annotation>
          <rdf:RDF xmlns:rdf="http://www.w3.org/1999/02/22-rdf-syntax-ns#" xmlns:dc="http://purl.org/dc/elements/1.1/" xmlns:dcterms="http://purl.org/dc/terms/" xmlns:vCard="http://www.w3.org/2001/vcard-rdf/3.0#" xmlns:bqbiol="http://biomodels.net/biology-qualifiers/" xmlns:bqmodel="http://biomodels.net/model-qualifiers/">
            <rdf:Description rdf:about="#_3__45__P__45__HYDROXYPYRUVATE_H">
              <bqbiol:is>
                <rdf:Bag>
                  <rdf:li rdf:resource="urn:miriam:pubchem.compound:5460375"/>
                  <rdf:li rdf:resource="urn:miriam:chebi:CHEBI%3A18110"/>
                  <rdf:li rdf:resource="urn:miriam:kegg.compound:C03232"/>
                  <rdf:li rdf:resource="urn:miriam:cas:3913-50-6"/>
                  <rdf:li rdf:resource="urn:miriam:biocyc:META%3A3-P-HYDROXYPYRUVATE"/>
                </rdf:Bag>
              </bqbiol:is>
            </rdf:Description>
          </rdf:RDF>
        </annotation>
      </species>
      <species metaid="GLT_H" id="GLT_H" name="L-glutamate" compartment="H" initialAmount="1" substanceUnits="mole" hasOnlySubstanceUnits="true" boundaryCondition="false" constant="false">
        <notes>
          <body xmlns="http://www.w3.org/1999/xhtml">
            <p>FORMULA: C5H8N1O4</p>
            <p>CHARGE: -1</p>
          </body>
        </notes>
        <annotation>
          <rdf:RDF xmlns:rdf="http://www.w3.org/1999/02/22-rdf-syntax-ns#" xmlns:dc="http://purl.org/dc/elements/1.1/" xmlns:dcterms="http://purl.org/dc/terms/" xmlns:vCard="http://www.w3.org/2001/vcard-rdf/3.0#" xmlns:bqbiol="http://biomodels.net/biology-qualifiers/" xmlns:bqmodel="http://biomodels.net/model-qualifiers/">
            <rdf:Description rdf:about="#GLT_H">
              <bqbiol:is>
                <rdf:Bag>
                  <rdf:li rdf:resource="urn:miriam:pubchem.compound:5460299"/>
                  <rdf:li rdf:resource="urn:miriam:knapsack:C00001358"/>
                  <rdf:li rdf:resource="urn:miriam:chebi:CHEBI%3A29985"/>
                  <rdf:li rdf:resource="urn:miriam:kegg.compound:C00025"/>
                  <rdf:li rdf:resource="urn:miriam:cas:56-86-0"/>
                  <rdf:li rdf:resource="urn:miriam:biocyc:META%3AGLT"/>
                </rdf:Bag>
              </bqbiol:is>
            </rdf:Description>
          </rdf:RDF>
        </annotation>
      </species>
      <species metaid="_3__45__P__45__SERINE_H" id="_3__45__P__45__SERINE_H" name="3-phospho-L-serine" compartment="H" initialAmount="1" substanceUnits="mole" hasOnlySubstanceUnits="true" boundaryCondition="false" constant="false">
        <notes>
          <body xmlns="http://www.w3.org/1999/xhtml">
            <p>FORMULA: C3H6N1O6P1</p>
            <p>CHARGE: -2</p>
          </body>
        </notes>
        <annotation>
          <rdf:RDF xmlns:rdf="http://www.w3.org/1999/02/22-rdf-syntax-ns#" xmlns:dc="http://purl.org/dc/elements/1.1/" xmlns:dcterms="http://purl.org/dc/terms/" xmlns:vCard="http://www.w3.org/2001/vcard-rdf/3.0#" xmlns:bqbiol="http://biomodels.net/biology-qualifiers/" xmlns:bqmodel="http://biomodels.net/model-qualifiers/">
            <rdf:Description rdf:about="#_3__45__P__45__SERINE_H">
              <bqbiol:is>
                <rdf:Bag>
                  <rdf:li rdf:resource="urn:miriam:chebi:CHEBI%3A57524"/>
                  <rdf:li rdf:resource="urn:miriam:pubchem.compound:7059387"/>
                  <rdf:li rdf:resource="urn:miriam:cas:407-41-0"/>
                  <rdf:li rdf:resource="urn:miriam:kegg.compound:C01005"/>
                  <rdf:li rdf:resource="urn:miriam:cas:17885-08-4"/>
                  <rdf:li rdf:resource="urn:miriam:biocyc:META%3A3-P-SERINE"/>
                </rdf:Bag>
              </bqbiol:is>
            </rdf:Description>
          </rdf:RDF>
        </annotation>
      </species>
      <species metaid="_2__45__KETOGLUTARATE_H" id="_2__45__KETOGLUTARATE_H" name="2-oxoglutarate" compartment="H" initialAmount="1" substanceUnits="mole" hasOnlySubstanceUnits="true" boundaryCondition="false" constant="false">
        <notes>
          <body xmlns="http://www.w3.org/1999/xhtml">
            <p>FORMULA: C5H4O5</p>
            <p>CHARGE: -2</p>
          </body>
        </notes>
        <annotation>
          <rdf:RDF xmlns:rdf="http://www.w3.org/1999/02/22-rdf-syntax-ns#" xmlns:dc="http://purl.org/dc/elements/1.1/" xmlns:dcterms="http://purl.org/dc/terms/" xmlns:vCard="http://www.w3.org/2001/vcard-rdf/3.0#" xmlns:bqbiol="http://biomodels.net/biology-qualifiers/" xmlns:bqmodel="http://biomodels.net/model-qualifiers/">
            <rdf:Description rdf:about="#_2__45__KETOGLUTARATE_H">
              <bqbiol:is>
                <rdf:Bag>
                  <rdf:li rdf:resource="urn:miriam:chebi:CHEBI%3A16810"/>
                  <rdf:li rdf:resource="urn:miriam:pubchem.compound:164533"/>
                  <rdf:li rdf:resource="urn:miriam:knapsack:C00000769"/>
                  <rdf:li rdf:resource="urn:miriam:kegg.compound:C00026"/>
                  <rdf:li rdf:resource="urn:miriam:cas:328-50-7"/>
                  <rdf:li rdf:resource="urn:miriam:biocyc:META%3A2-KETOGLUTARATE"/>
                </rdf:Bag>
              </bqbiol:is>
            </rdf:Description>
          </rdf:RDF>
        </annotation>
      </species>
      <species metaid="Pi_C" id="Pi_C" name="phosphate" compartment="C" initialAmount="1" substanceUnits="mole" hasOnlySubstanceUnits="true" boundaryCondition="false" constant="false">
        <notes>
          <body xmlns="http://www.w3.org/1999/xhtml">
            <p>FORMULA: H1O4P1</p>
            <p>CHARGE: -2</p>
          </body>
        </notes>
        <annotation>
          <rdf:RDF xmlns:rdf="http://www.w3.org/1999/02/22-rdf-syntax-ns#" xmlns:dc="http://purl.org/dc/elements/1.1/" xmlns:dcterms="http://purl.org/dc/terms/" xmlns:vCard="http://www.w3.org/2001/vcard-rdf/3.0#" xmlns:bqbiol="http://biomodels.net/biology-qualifiers/" xmlns:bqmodel="http://biomodels.net/model-qualifiers/">
            <rdf:Description rdf:about="#Pi_C">
              <bqbiol:is>
                <rdf:Bag>
                  <rdf:li rdf:resource="urn:miriam:knapsack:C00007408"/>
                  <rdf:li rdf:resource="urn:miriam:kegg.compound:C00009"/>
                  <rdf:li rdf:resource="urn:miriam:cas:14265-44-2"/>
                  <rdf:li rdf:resource="urn:miriam:biocyc:META%3APi"/>
                </rdf:Bag>
              </bqbiol:is>
            </rdf:Description>
          </rdf:RDF>
        </annotation>
      </species>
      <species metaid="XANTHOSINE_C" id="XANTHOSINE_C" name="xanthosine" compartment="C" initialAmount="1" substanceUnits="mole" hasOnlySubstanceUnits="true" boundaryCondition="false" constant="false">
        <notes>
          <body xmlns="http://www.w3.org/1999/xhtml">
            <p>FORMULA: C10H12N4O6</p>
            <p>CHARGE: 0</p>
          </body>
        </notes>
        <annotation>
          <rdf:RDF xmlns:rdf="http://www.w3.org/1999/02/22-rdf-syntax-ns#" xmlns:dc="http://purl.org/dc/elements/1.1/" xmlns:dcterms="http://purl.org/dc/terms/" xmlns:vCard="http://www.w3.org/2001/vcard-rdf/3.0#" xmlns:bqbiol="http://biomodels.net/biology-qualifiers/" xmlns:bqmodel="http://biomodels.net/model-qualifiers/">
            <rdf:Description rdf:about="#XANTHOSINE_C">
              <bqbiol:is>
                <rdf:Bag>
                  <rdf:li rdf:resource="urn:miriam:pubchem.compound:1189"/>
                  <rdf:li rdf:resource="urn:miriam:kegg.compound:C01762"/>
                  <rdf:li rdf:resource="urn:miriam:cas:146-80-5"/>
                  <rdf:li rdf:resource="urn:miriam:biocyc:META%3AXANTHOSINE"/>
                </rdf:Bag>
              </bqbiol:is>
            </rdf:Description>
          </rdf:RDF>
        </annotation>
      </species>
      <species metaid="XANTHINE_C" id="XANTHINE_C" name="xanthine" compartment="C" initialAmount="1" substanceUnits="mole" hasOnlySubstanceUnits="true" boundaryCondition="false" constant="false">
        <notes>
          <body xmlns="http://www.w3.org/1999/xhtml">
            <p>FORMULA: C5H4N4O2</p>
            <p>CHARGE: 0</p>
          </body>
        </notes>
        <annotation>
          <rdf:RDF xmlns:rdf="http://www.w3.org/1999/02/22-rdf-syntax-ns#" xmlns:dc="http://purl.org/dc/elements/1.1/" xmlns:dcterms="http://purl.org/dc/terms/" xmlns:vCard="http://www.w3.org/2001/vcard-rdf/3.0#" xmlns:bqbiol="http://biomodels.net/biology-qualifiers/" xmlns:bqmodel="http://biomodels.net/model-qualifiers/">
            <rdf:Description rdf:about="#XANTHINE_C">
              <bqbiol:is>
                <rdf:Bag>
                  <rdf:li rdf:resource="urn:miriam:pubchem.compound:1188"/>
                  <rdf:li rdf:resource="urn:miriam:chebi:CHEBI%3A17712"/>
                  <rdf:li rdf:resource="urn:miriam:kegg.compound:C00385"/>
                  <rdf:li rdf:resource="urn:miriam:cas:69-89-6"/>
                  <rdf:li rdf:resource="urn:miriam:biocyc:META%3AXANTHINE"/>
                </rdf:Bag>
              </bqbiol:is>
            </rdf:Description>
          </rdf:RDF>
        </annotation>
      </species>
      <species metaid="RIBOSE__45__1P_C" id="RIBOSE__45__1P_C" name="&amp;alpha;-D-ribose-1-phosphate" compartment="C" initialAmount="1" substanceUnits="mole" hasOnlySubstanceUnits="true" boundaryCondition="false" constant="false">
        <notes>
          <body xmlns="http://www.w3.org/1999/xhtml">
            <p>FORMULA: C5H9O8P1</p>
            <p>CHARGE: -2</p>
          </body>
        </notes>
        <annotation>
          <rdf:RDF xmlns:rdf="http://www.w3.org/1999/02/22-rdf-syntax-ns#" xmlns:dc="http://purl.org/dc/elements/1.1/" xmlns:dcterms="http://purl.org/dc/terms/" xmlns:vCard="http://www.w3.org/2001/vcard-rdf/3.0#" xmlns:bqbiol="http://biomodels.net/biology-qualifiers/" xmlns:bqmodel="http://biomodels.net/model-qualifiers/">
            <rdf:Description rdf:about="#RIBOSE__45__1P_C">
              <bqbiol:is>
                <rdf:Bag>
                  <rdf:li rdf:resource="urn:miriam:chebi:CHEBI%3A57720"/>
                  <rdf:li rdf:resource="urn:miriam:pubchem.compound:23615443"/>
                  <rdf:li rdf:resource="urn:miriam:kegg.compound:C00620"/>
                  <rdf:li rdf:resource="urn:miriam:cas:58459-37-3"/>
                  <rdf:li rdf:resource="urn:miriam:cas:14075-00-4"/>
                  <rdf:li rdf:resource="urn:miriam:biocyc:META%3ARIBOSE-1P"/>
                </rdf:Bag>
              </bqbiol:is>
            </rdf:Description>
          </rdf:RDF>
        </annotation>
      </species>
      <species metaid="CPD__45__12175_X" id="CPD__45__12175_X" name="(&lt;i&gt;S&lt;/i&gt;)-3-hydroxy-isobutyrate" compartment="X" initialAmount="1" substanceUnits="mole" hasOnlySubstanceUnits="true" boundaryCondition="false" constant="false">
        <notes>
          <body xmlns="http://www.w3.org/1999/xhtml">
            <p>FORMULA: C4H7O3</p>
            <p>CHARGE: -1</p>
          </body>
        </notes>
        <annotation>
          <rdf:RDF xmlns:rdf="http://www.w3.org/1999/02/22-rdf-syntax-ns#" xmlns:dc="http://purl.org/dc/elements/1.1/" xmlns:dcterms="http://purl.org/dc/terms/" xmlns:vCard="http://www.w3.org/2001/vcard-rdf/3.0#" xmlns:bqbiol="http://biomodels.net/biology-qualifiers/" xmlns:bqmodel="http://biomodels.net/model-qualifiers/">
            <rdf:Description rdf:about="#CPD__45__12175_X">
              <bqbiol:is>
                <rdf:Bag>
                  <rdf:li rdf:resource="urn:miriam:kegg.compound:C06001"/>
                  <rdf:li rdf:resource="urn:miriam:pubchem.compound:20848931"/>
                  <rdf:li rdf:resource="urn:miriam:biocyc:META%3ACPD-12175"/>
                </rdf:Bag>
              </bqbiol:is>
            </rdf:Description>
          </rdf:RDF>
        </annotation>
      </species>
      <species metaid="NAD_X" id="NAD_X" name="NAD&lt;sup&gt;+&lt;/sup&gt;" compartment="X" initialAmount="1" substanceUnits="mole" hasOnlySubstanceUnits="true" boundaryCondition="false" constant="false">
        <notes>
          <body xmlns="http://www.w3.org/1999/xhtml">
            <p>FORMULA: C21H26N7O14P2</p>
            <p>CHARGE: -1</p>
          </body>
        </notes>
        <annotation>
          <rdf:RDF xmlns:rdf="http://www.w3.org/1999/02/22-rdf-syntax-ns#" xmlns:dc="http://purl.org/dc/elements/1.1/" xmlns:dcterms="http://purl.org/dc/terms/" xmlns:vCard="http://www.w3.org/2001/vcard-rdf/3.0#" xmlns:bqbiol="http://biomodels.net/biology-qualifiers/" xmlns:bqmodel="http://biomodels.net/model-qualifiers/">
            <rdf:Description rdf:about="#NAD_X">
              <bqbiol:is>
                <rdf:Bag>
                  <rdf:li rdf:resource="urn:miriam:chebi:CHEBI%3A57540"/>
                  <rdf:li rdf:resource="urn:miriam:pubchem.compound:15938971"/>
                  <rdf:li rdf:resource="urn:miriam:pubchem.compound:15938971"/>
                  <rdf:li rdf:resource="urn:miriam:kegg.compound:C00003"/>
                  <rdf:li rdf:resource="urn:miriam:cas:53-84-9"/>
                  <rdf:li rdf:resource="urn:miriam:biocyc:META%3ANAD"/>
                </rdf:Bag>
              </bqbiol:is>
            </rdf:Description>
          </rdf:RDF>
        </annotation>
      </species>
      <species metaid="NADH_X" id="NADH_X" name="NADH" compartment="X" initialAmount="1" substanceUnits="mole" hasOnlySubstanceUnits="true" boundaryCondition="false" constant="false">
        <notes>
          <body xmlns="http://www.w3.org/1999/xhtml">
            <p>FORMULA: C21H27N7O14P2</p>
            <p>CHARGE: -2</p>
          </body>
        </notes>
        <annotation>
          <rdf:RDF xmlns:rdf="http://www.w3.org/1999/02/22-rdf-syntax-ns#" xmlns:dc="http://purl.org/dc/elements/1.1/" xmlns:dcterms="http://purl.org/dc/terms/" xmlns:vCard="http://www.w3.org/2001/vcard-rdf/3.0#" xmlns:bqbiol="http://biomodels.net/biology-qualifiers/" xmlns:bqmodel="http://biomodels.net/model-qualifiers/">
            <rdf:Description rdf:about="#NADH_X">
              <bqbiol:is>
                <rdf:Bag>
                  <rdf:li rdf:resource="urn:miriam:chebi:CHEBI%3A16908"/>
                  <rdf:li rdf:resource="urn:miriam:pubchem.compound:21604869"/>
                  <rdf:li rdf:resource="urn:miriam:cas:58-68-4"/>
                  <rdf:li rdf:resource="urn:miriam:pubchem.compound:4349538"/>
                  <rdf:li rdf:resource="urn:miriam:pubchem.compound:439153"/>
                  <rdf:li rdf:resource="urn:miriam:pubchem.compound:4349538"/>
                  <rdf:li rdf:resource="urn:miriam:kegg.compound:C00004"/>
                  <rdf:li rdf:resource="urn:miriam:biocyc:META%3ANADH"/>
                </rdf:Bag>
              </bqbiol:is>
            </rdf:Description>
          </rdf:RDF>
        </annotation>
      </species>
      <species metaid="CH3__45__MALONATE__45__S__45__ALD_X" id="CH3__45__MALONATE__45__S__45__ALD_X" name="(&lt;i&gt;S&lt;/i&gt;)-methylmalonate-semialdehyde" compartment="X" initialAmount="1" substanceUnits="mole" hasOnlySubstanceUnits="true" boundaryCondition="false" constant="false">
        <notes>
          <body xmlns="http://www.w3.org/1999/xhtml">
            <p>FORMULA: C4H5O3</p>
            <p>CHARGE: -1</p>
          </body>
        </notes>
        <annotation>
          <rdf:RDF xmlns:rdf="http://www.w3.org/1999/02/22-rdf-syntax-ns#" xmlns:dc="http://purl.org/dc/elements/1.1/" xmlns:dcterms="http://purl.org/dc/terms/" xmlns:vCard="http://www.w3.org/2001/vcard-rdf/3.0#" xmlns:bqbiol="http://biomodels.net/biology-qualifiers/" xmlns:bqmodel="http://biomodels.net/model-qualifiers/">
            <rdf:Description rdf:about="#CH3__45__MALONATE__45__S__45__ALD_X">
              <bqbiol:is>
                <rdf:Bag>
                  <rdf:li rdf:resource="urn:miriam:chebi:CHEBI%3A62413"/>
                  <rdf:li rdf:resource="urn:miriam:kegg.compound:C06002"/>
                  <rdf:li rdf:resource="urn:miriam:pubchem.compound:46173457"/>
                  <rdf:li rdf:resource="urn:miriam:cas:6236-08-4"/>
                  <rdf:li rdf:resource="urn:miriam:biocyc:META%3ACH3-MALONATE-S-ALD"/>
                </rdf:Bag>
              </bqbiol:is>
            </rdf:Description>
          </rdf:RDF>
        </annotation>
      </species>
      <species metaid="PROTON_X" id="PROTON_X" name="H&lt;SUP&gt;+&lt;/SUP&gt;" compartment="X" initialAmount="1" substanceUnits="mole" hasOnlySubstanceUnits="true" boundaryCondition="false" constant="false">
        <notes>
          <body xmlns="http://www.w3.org/1999/xhtml">
            <p>FORMULA: H1</p>
            <p>CHARGE: 1</p>
          </body>
        </notes>
        <annotation>
          <rdf:RDF xmlns:rdf="http://www.w3.org/1999/02/22-rdf-syntax-ns#" xmlns:dc="http://purl.org/dc/elements/1.1/" xmlns:dcterms="http://purl.org/dc/terms/" xmlns:vCard="http://www.w3.org/2001/vcard-rdf/3.0#" xmlns:bqbiol="http://biomodels.net/biology-qualifiers/" xmlns:bqmodel="http://biomodels.net/model-qualifiers/">
            <rdf:Description rdf:about="#PROTON_X">
              <bqbiol:is>
                <rdf:Bag>
                  <rdf:li rdf:resource="urn:miriam:pubchem.compound:1038"/>
                  <rdf:li rdf:resource="urn:miriam:chebi:CHEBI%3A15378"/>
                  <rdf:li rdf:resource="urn:miriam:cas:12408-02-5"/>
                  <rdf:li rdf:resource="urn:miriam:kegg.compound:C00080"/>
                  <rdf:li rdf:resource="urn:miriam:biocyc:META%3APROTON"/>
                </rdf:Bag>
              </bqbiol:is>
            </rdf:Description>
          </rdf:RDF>
        </annotation>
      </species>
      <species metaid="PHE_C" id="PHE_C" name="L-phenylalanine" compartment="C" initialAmount="1" substanceUnits="mole" hasOnlySubstanceUnits="true" boundaryCondition="false" constant="false">
        <notes>
          <body xmlns="http://www.w3.org/1999/xhtml">
            <p>FORMULA: C9H11N1O2</p>
            <p>CHARGE: 0</p>
          </body>
        </notes>
        <annotation>
          <rdf:RDF xmlns:rdf="http://www.w3.org/1999/02/22-rdf-syntax-ns#" xmlns:dc="http://purl.org/dc/elements/1.1/" xmlns:dcterms="http://purl.org/dc/terms/" xmlns:vCard="http://www.w3.org/2001/vcard-rdf/3.0#" xmlns:bqbiol="http://biomodels.net/biology-qualifiers/" xmlns:bqmodel="http://biomodels.net/model-qualifiers/">
            <rdf:Description rdf:about="#PHE_C">
              <bqbiol:is>
                <rdf:Bag>
                  <rdf:li rdf:resource="urn:miriam:chebi:CHEBI%3A58095"/>
                  <rdf:li rdf:resource="urn:miriam:pubchem.compound:6925665"/>
                  <rdf:li rdf:resource="urn:miriam:kegg.compound:C00079"/>
                  <rdf:li rdf:resource="urn:miriam:cas:63-91-2"/>
                  <rdf:li rdf:resource="urn:miriam:biocyc:META%3APHE"/>
                </rdf:Bag>
              </bqbiol:is>
            </rdf:Description>
          </rdf:RDF>
        </annotation>
      </species>
      <species metaid="CPD__45__674_C" id="CPD__45__674_C" name="&lt;i&gt;trans&lt;/i&gt;-cinnamate" compartment="C" initialAmount="1" substanceUnits="mole" hasOnlySubstanceUnits="true" boundaryCondition="false" constant="false">
        <notes>
          <body xmlns="http://www.w3.org/1999/xhtml">
            <p>FORMULA: C9H7O2</p>
            <p>CHARGE: -1</p>
          </body>
        </notes>
        <annotation>
          <rdf:RDF xmlns:rdf="http://www.w3.org/1999/02/22-rdf-syntax-ns#" xmlns:dc="http://purl.org/dc/elements/1.1/" xmlns:dcterms="http://purl.org/dc/terms/" xmlns:vCard="http://www.w3.org/2001/vcard-rdf/3.0#" xmlns:bqbiol="http://biomodels.net/biology-qualifiers/" xmlns:bqmodel="http://biomodels.net/model-qualifiers/">
            <rdf:Description rdf:about="#CPD__45__674_C">
              <bqbiol:is>
                <rdf:Bag>
                  <rdf:li rdf:resource="urn:miriam:pubchem.compound:5957728"/>
                  <rdf:li rdf:resource="urn:miriam:chebi:CHEBI%3A15669"/>
                  <rdf:li rdf:resource="urn:miriam:kegg.compound:C00423"/>
                  <rdf:li rdf:resource="urn:miriam:cas:140-10-3"/>
                  <rdf:li rdf:resource="urn:miriam:biocyc:META%3ACPD-674"/>
                </rdf:Bag>
              </bqbiol:is>
            </rdf:Description>
          </rdf:RDF>
        </annotation>
      </species>
      <species metaid="AMMONIA_C" id="AMMONIA_C" name="ammonia" compartment="C" initialAmount="1" substanceUnits="mole" hasOnlySubstanceUnits="true" boundaryCondition="false" constant="false">
        <notes>
          <body xmlns="http://www.w3.org/1999/xhtml">
            <p>FORMULA: H3N1</p>
            <p>CHARGE: 0</p>
          </body>
        </notes>
        <annotation>
          <rdf:RDF xmlns:rdf="http://www.w3.org/1999/02/22-rdf-syntax-ns#" xmlns:dc="http://purl.org/dc/elements/1.1/" xmlns:dcterms="http://purl.org/dc/terms/" xmlns:vCard="http://www.w3.org/2001/vcard-rdf/3.0#" xmlns:bqbiol="http://biomodels.net/biology-qualifiers/" xmlns:bqmodel="http://biomodels.net/model-qualifiers/">
            <rdf:Description rdf:about="#AMMONIA_C">
              <bqbiol:is>
                <rdf:Bag>
                  <rdf:li rdf:resource="urn:miriam:pubchem.compound:222"/>
                  <rdf:li rdf:resource="urn:miriam:knapsack:C00007267"/>
                  <rdf:li rdf:resource="urn:miriam:chebi:CHEBI%3A32863"/>
                  <rdf:li rdf:resource="urn:miriam:kegg.compound:C00014"/>
                  <rdf:li rdf:resource="urn:miriam:cas:7664-41-7"/>
                  <rdf:li rdf:resource="urn:miriam:biocyc:META%3AAMMONIA"/>
                </rdf:Bag>
              </bqbiol:is>
            </rdf:Description>
          </rdf:RDF>
        </annotation>
      </species>
      <species metaid="PROTON_C" id="PROTON_C" name="H&lt;SUP&gt;+&lt;/SUP&gt;" compartment="C" initialAmount="1" substanceUnits="mole" hasOnlySubstanceUnits="true" boundaryCondition="false" constant="false">
        <notes>
          <body xmlns="http://www.w3.org/1999/xhtml">
            <p>FORMULA: H1</p>
            <p>CHARGE: 1</p>
          </body>
        </notes>
        <annotation>
          <rdf:RDF xmlns:rdf="http://www.w3.org/1999/02/22-rdf-syntax-ns#" xmlns:dc="http://purl.org/dc/elements/1.1/" xmlns:dcterms="http://purl.org/dc/terms/" xmlns:vCard="http://www.w3.org/2001/vcard-rdf/3.0#" xmlns:bqbiol="http://biomodels.net/biology-qualifiers/" xmlns:bqmodel="http://biomodels.net/model-qualifiers/">
            <rdf:Description rdf:about="#PROTON_C">
              <bqbiol:is>
                <rdf:Bag>
                  <rdf:li rdf:resource="urn:miriam:pubchem.compound:1038"/>
                  <rdf:li rdf:resource="urn:miriam:chebi:CHEBI%3A15378"/>
                  <rdf:li rdf:resource="urn:miriam:cas:12408-02-5"/>
                  <rdf:li rdf:resource="urn:miriam:kegg.compound:C00080"/>
                  <rdf:li rdf:resource="urn:miriam:biocyc:META%3APROTON"/>
                </rdf:Bag>
              </bqbiol:is>
            </rdf:Description>
          </rdf:RDF>
        </annotation>
      </species>
      <species metaid="ATP_C" id="ATP_C" name="ATP" compartment="C" initialAmount="1" substanceUnits="mole" hasOnlySubstanceUnits="true" boundaryCondition="false" constant="false">
        <notes>
          <body xmlns="http://www.w3.org/1999/xhtml">
            <p>FORMULA: C10H12N5O13P3</p>
            <p>CHARGE: -4</p>
          </body>
        </notes>
        <annotation>
          <rdf:RDF xmlns:rdf="http://www.w3.org/1999/02/22-rdf-syntax-ns#" xmlns:dc="http://purl.org/dc/elements/1.1/" xmlns:dcterms="http://purl.org/dc/terms/" xmlns:vCard="http://www.w3.org/2001/vcard-rdf/3.0#" xmlns:bqbiol="http://biomodels.net/biology-qualifiers/" xmlns:bqmodel="http://biomodels.net/model-qualifiers/">
            <rdf:Description rdf:about="#ATP_C">
              <bqbiol:is>
                <rdf:Bag>
                  <rdf:li rdf:resource="urn:miriam:chebi:CHEBI%3A30616"/>
                  <rdf:li rdf:resource="urn:miriam:pubchem.compound:5461108"/>
                  <rdf:li rdf:resource="urn:miriam:chebi:CHEBI%3A15422"/>
                  <rdf:li rdf:resource="urn:miriam:kegg.compound:C00002"/>
                  <rdf:li rdf:resource="urn:miriam:cas:56-65-5"/>
                  <rdf:li rdf:resource="urn:miriam:biocyc:META%3AATP"/>
                </rdf:Bag>
              </bqbiol:is>
            </rdf:Description>
          </rdf:RDF>
        </annotation>
      </species>
      <species metaid="DEPHOSPHO__45__COA_C" id="DEPHOSPHO__45__COA_C" name="dephospho-CoA" compartment="C" initialAmount="1" substanceUnits="mole" hasOnlySubstanceUnits="true" boundaryCondition="false" constant="false">
        <notes>
          <body xmlns="http://www.w3.org/1999/xhtml">
            <p>FORMULA: C21H33N7O13P2S1</p>
            <p>CHARGE: -2</p>
          </body>
        </notes>
        <annotation>
          <rdf:RDF xmlns:rdf="http://www.w3.org/1999/02/22-rdf-syntax-ns#" xmlns:dc="http://purl.org/dc/elements/1.1/" xmlns:dcterms="http://purl.org/dc/terms/" xmlns:vCard="http://www.w3.org/2001/vcard-rdf/3.0#" xmlns:bqbiol="http://biomodels.net/biology-qualifiers/" xmlns:bqmodel="http://biomodels.net/model-qualifiers/">
            <rdf:Description rdf:about="#DEPHOSPHO__45__COA_C">
              <bqbiol:is>
                <rdf:Bag>
                  <rdf:li rdf:resource="urn:miriam:chebi:CHEBI%3A57328"/>
                  <rdf:li rdf:resource="urn:miriam:pubchem.compound:45266562"/>
                  <rdf:li rdf:resource="urn:miriam:kegg.compound:C00882"/>
                  <rdf:li rdf:resource="urn:miriam:cas:3633-59-8"/>
                  <rdf:li rdf:resource="urn:miriam:biocyc:META%3ADEPHOSPHO-COA"/>
                </rdf:Bag>
              </bqbiol:is>
            </rdf:Description>
          </rdf:RDF>
        </annotation>
      </species>
      <species metaid="CO__45__A_C" id="CO__45__A_C" name="coenzyme A" compartment="C" initialAmount="1" substanceUnits="mole" hasOnlySubstanceUnits="true" boundaryCondition="false" constant="false">
        <notes>
          <body xmlns="http://www.w3.org/1999/xhtml">
            <p>FORMULA: C21H32N7O16P3S1</p>
            <p>CHARGE: -4</p>
          </body>
        </notes>
        <annotation>
          <rdf:RDF xmlns:rdf="http://www.w3.org/1999/02/22-rdf-syntax-ns#" xmlns:dc="http://purl.org/dc/elements/1.1/" xmlns:dcterms="http://purl.org/dc/terms/" xmlns:vCard="http://www.w3.org/2001/vcard-rdf/3.0#" xmlns:bqbiol="http://biomodels.net/biology-qualifiers/" xmlns:bqmodel="http://biomodels.net/model-qualifiers/">
            <rdf:Description rdf:about="#CO__45__A_C">
              <bqbiol:is>
                <rdf:Bag>
                  <rdf:li rdf:resource="urn:miriam:chebi:CHEBI%3A57287"/>
                  <rdf:li rdf:resource="urn:miriam:pubchem.compound:25113190"/>
                  <rdf:li rdf:resource="urn:miriam:pubchem.compound:25113190"/>
                  <rdf:li rdf:resource="urn:miriam:knapsack:C00007258"/>
                  <rdf:li rdf:resource="urn:miriam:cas:85-61-0"/>
                  <rdf:li rdf:resource="urn:miriam:kegg.compound:C00010"/>
                  <rdf:li rdf:resource="urn:miriam:biocyc:META%3ACO-A"/>
                </rdf:Bag>
              </bqbiol:is>
            </rdf:Description>
          </rdf:RDF>
        </annotation>
      </species>
      <species metaid="ADP_C" id="ADP_C" name="ADP" compartment="C" initialAmount="1" substanceUnits="mole" hasOnlySubstanceUnits="true" boundaryCondition="false" constant="false">
        <notes>
          <body xmlns="http://www.w3.org/1999/xhtml">
            <p>FORMULA: C10H12N5O10P2</p>
            <p>CHARGE: -3</p>
          </body>
        </notes>
        <annotation>
          <rdf:RDF xmlns:rdf="http://www.w3.org/1999/02/22-rdf-syntax-ns#" xmlns:dc="http://purl.org/dc/elements/1.1/" xmlns:dcterms="http://purl.org/dc/terms/" xmlns:vCard="http://www.w3.org/2001/vcard-rdf/3.0#" xmlns:bqbiol="http://biomodels.net/biology-qualifiers/" xmlns:bqmodel="http://biomodels.net/model-qualifiers/">
            <rdf:Description rdf:about="#ADP_C">
              <bqbiol:is>
                <rdf:Bag>
                  <rdf:li rdf:resource="urn:miriam:chebi:CHEBI%3A456216"/>
                  <rdf:li rdf:resource="urn:miriam:pubchem.compound:7058055"/>
                  <rdf:li rdf:resource="urn:miriam:pubchem.compound:6022"/>
                  <rdf:li rdf:resource="urn:miriam:pubchem.compound:7058055"/>
                  <rdf:li rdf:resource="urn:miriam:cas:20398-34-9"/>
                  <rdf:li rdf:resource="urn:miriam:kegg.compound:C00008"/>
                  <rdf:li rdf:resource="urn:miriam:cas:58-64-0"/>
                  <rdf:li rdf:resource="urn:miriam:biocyc:META%3AADP"/>
                </rdf:Bag>
              </bqbiol:is>
            </rdf:Description>
          </rdf:RDF>
        </annotation>
      </species>
      <species metaid="VAL_C" id="VAL_C" name="L-valine" compartment="C" initialAmount="1" substanceUnits="mole" hasOnlySubstanceUnits="true" boundaryCondition="false" constant="false">
        <notes>
          <body xmlns="http://www.w3.org/1999/xhtml">
            <p>FORMULA: C5H11N1O2</p>
            <p>CHARGE: 0</p>
          </body>
        </notes>
        <annotation>
          <rdf:RDF xmlns:rdf="http://www.w3.org/1999/02/22-rdf-syntax-ns#" xmlns:dc="http://purl.org/dc/elements/1.1/" xmlns:dcterms="http://purl.org/dc/terms/" xmlns:vCard="http://www.w3.org/2001/vcard-rdf/3.0#" xmlns:bqbiol="http://biomodels.net/biology-qualifiers/" xmlns:bqmodel="http://biomodels.net/model-qualifiers/">
            <rdf:Description rdf:about="#VAL_C">
              <bqbiol:is>
                <rdf:Bag>
                  <rdf:li rdf:resource="urn:miriam:chebi:CHEBI%3A57762"/>
                  <rdf:li rdf:resource="urn:miriam:pubchem.compound:6971018"/>
                  <rdf:li rdf:resource="urn:miriam:kegg.compound:C00183"/>
                  <rdf:li rdf:resource="urn:miriam:cas:72-18-4"/>
                  <rdf:li rdf:resource="urn:miriam:biocyc:META%3AVAL"/>
                </rdf:Bag>
              </bqbiol:is>
            </rdf:Description>
          </rdf:RDF>
        </annotation>
      </species>
      <species metaid="VAL__45__tRNAs_C" id="VAL__45__tRNAs_C" name="VAL-tRNAs" compartment="C" initialAmount="1" substanceUnits="mole" hasOnlySubstanceUnits="true" boundaryCondition="false" constant="false">
        <notes>
          <body xmlns="http://www.w3.org/1999/xhtml">
            <p>FORMULA: H1R1</p>
            <p>CHARGE: 0</p>
          </body>
        </notes>
        <annotation>
          <rdf:RDF xmlns:rdf="http://www.w3.org/1999/02/22-rdf-syntax-ns#" xmlns:dc="http://purl.org/dc/elements/1.1/" xmlns:dcterms="http://purl.org/dc/terms/" xmlns:vCard="http://www.w3.org/2001/vcard-rdf/3.0#" xmlns:bqbiol="http://biomodels.net/biology-qualifiers/" xmlns:bqmodel="http://biomodels.net/model-qualifiers/">
            <rdf:Description rdf:about="#VAL__45__tRNAs_C">
              <bqbiol:is>
                <rdf:Bag>
                  <rdf:li rdf:resource="urn:miriam:biocyc:META%3AVAL-tRNAs"/>
                </rdf:Bag>
              </bqbiol:is>
            </rdf:Description>
          </rdf:RDF>
        </annotation>
      </species>
      <species metaid="Charged__45__VAL__45__tRNAs_C" id="Charged__45__VAL__45__tRNAs_C" name="Charged-VAL-tRNAs" compartment="C" initialAmount="1" substanceUnits="mole" hasOnlySubstanceUnits="true" boundaryCondition="false" constant="false">
        <notes>
          <body xmlns="http://www.w3.org/1999/xhtml">
            <p>FORMULA: C5H11N1O1R1</p>
            <p>CHARGE: 1</p>
          </body>
        </notes>
        <annotation>
          <rdf:RDF xmlns:rdf="http://www.w3.org/1999/02/22-rdf-syntax-ns#" xmlns:dc="http://purl.org/dc/elements/1.1/" xmlns:dcterms="http://purl.org/dc/terms/" xmlns:vCard="http://www.w3.org/2001/vcard-rdf/3.0#" xmlns:bqbiol="http://biomodels.net/biology-qualifiers/" xmlns:bqmodel="http://biomodels.net/model-qualifiers/">
            <rdf:Description rdf:about="#Charged__45__VAL__45__tRNAs_C">
              <bqbiol:is>
                <rdf:Bag>
                  <rdf:li rdf:resource="urn:miriam:biocyc:META%3ACharged-VAL-tRNAs"/>
                </rdf:Bag>
              </bqbiol:is>
            </rdf:Description>
          </rdf:RDF>
        </annotation>
      </species>
      <species metaid="PPI_C" id="PPI_C" name="diphosphate" compartment="C" initialAmount="1" substanceUnits="mole" hasOnlySubstanceUnits="true" boundaryCondition="false" constant="false">
        <notes>
          <body xmlns="http://www.w3.org/1999/xhtml">
            <p>FORMULA: H1O7P2</p>
            <p>CHARGE: -3</p>
          </body>
        </notes>
        <annotation>
          <rdf:RDF xmlns:rdf="http://www.w3.org/1999/02/22-rdf-syntax-ns#" xmlns:dc="http://purl.org/dc/elements/1.1/" xmlns:dcterms="http://purl.org/dc/terms/" xmlns:vCard="http://www.w3.org/2001/vcard-rdf/3.0#" xmlns:bqbiol="http://biomodels.net/biology-qualifiers/" xmlns:bqmodel="http://biomodels.net/model-qualifiers/">
            <rdf:Description rdf:about="#PPI_C">
              <bqbiol:is>
                <rdf:Bag>
                  <rdf:li rdf:resource="urn:miriam:chebi:CHEBI%3A29888"/>
                  <rdf:li rdf:resource="urn:miriam:pubchem.compound:1023"/>
                  <rdf:li rdf:resource="urn:miriam:chebi:CHEBI%3A33019"/>
                  <rdf:li rdf:resource="urn:miriam:pubchem.compound:4097574"/>
                  <rdf:li rdf:resource="urn:miriam:kegg.compound:C00013"/>
                  <rdf:li rdf:resource="urn:miriam:cas:2466-09-3"/>
                  <rdf:li rdf:resource="urn:miriam:biocyc:META%3APPI"/>
                </rdf:Bag>
              </bqbiol:is>
            </rdf:Description>
          </rdf:RDF>
        </annotation>
      </species>
      <species metaid="AMP_C" id="AMP_C" name="AMP" compartment="C" initialAmount="1" substanceUnits="mole" hasOnlySubstanceUnits="true" boundaryCondition="false" constant="false">
        <notes>
          <body xmlns="http://www.w3.org/1999/xhtml">
            <p>FORMULA: C10H12N5O7P1</p>
            <p>CHARGE: -2</p>
          </body>
        </notes>
        <annotation>
          <rdf:RDF xmlns:rdf="http://www.w3.org/1999/02/22-rdf-syntax-ns#" xmlns:dc="http://purl.org/dc/elements/1.1/" xmlns:dcterms="http://purl.org/dc/terms/" xmlns:vCard="http://www.w3.org/2001/vcard-rdf/3.0#" xmlns:bqbiol="http://biomodels.net/biology-qualifiers/" xmlns:bqmodel="http://biomodels.net/model-qualifiers/">
            <rdf:Description rdf:about="#AMP_C">
              <bqbiol:is>
                <rdf:Bag>
                  <rdf:li rdf:resource="urn:miriam:chebi:CHEBI%3A456215"/>
                  <rdf:li rdf:resource="urn:miriam:pubchem.compound:15938965"/>
                  <rdf:li rdf:resource="urn:miriam:kegg.compound:C00020"/>
                  <rdf:li rdf:resource="urn:miriam:cas:61-19-8"/>
                  <rdf:li rdf:resource="urn:miriam:biocyc:META%3AAMP"/>
                </rdf:Bag>
              </bqbiol:is>
            </rdf:Description>
          </rdf:RDF>
        </annotation>
      </species>
      <species metaid="CPD__45__12914_R" id="CPD__45__12914_R" name="4&amp;alpha;-carboxy-stigmasta-7,24(24&lt;sup&gt;1&lt;/sup&gt;)-dien-3&amp;beta;-ol" compartment="R" initialAmount="1" substanceUnits="mole" hasOnlySubstanceUnits="true" boundaryCondition="false" constant="false">
        <notes>
          <body xmlns="http://www.w3.org/1999/xhtml">
            <p>FORMULA: C30H47O3</p>
            <p>CHARGE: -1</p>
          </body>
        </notes>
        <annotation>
          <rdf:RDF xmlns:rdf="http://www.w3.org/1999/02/22-rdf-syntax-ns#" xmlns:dc="http://purl.org/dc/elements/1.1/" xmlns:dcterms="http://purl.org/dc/terms/" xmlns:vCard="http://www.w3.org/2001/vcard-rdf/3.0#" xmlns:bqbiol="http://biomodels.net/biology-qualifiers/" xmlns:bqmodel="http://biomodels.net/model-qualifiers/">
            <rdf:Description rdf:about="#CPD__45__12914_R">
              <bqbiol:is>
                <rdf:Bag>
                  <rdf:li rdf:resource="urn:miriam:pubchem.compound:50986235"/>
                  <rdf:li rdf:resource="urn:miriam:biocyc:META%3ACPD-12914"/>
                </rdf:Bag>
              </bqbiol:is>
            </rdf:Description>
          </rdf:RDF>
        </annotation>
      </species>
      <species metaid="NAD_R" id="NAD_R" name="NAD&lt;sup&gt;+&lt;/sup&gt;" compartment="R" initialAmount="1" substanceUnits="mole" hasOnlySubstanceUnits="true" boundaryCondition="false" constant="false">
        <notes>
          <body xmlns="http://www.w3.org/1999/xhtml">
            <p>FORMULA: C21H26N7O14P2</p>
            <p>CHARGE: -1</p>
          </body>
        </notes>
        <annotation>
          <rdf:RDF xmlns:rdf="http://www.w3.org/1999/02/22-rdf-syntax-ns#" xmlns:dc="http://purl.org/dc/elements/1.1/" xmlns:dcterms="http://purl.org/dc/terms/" xmlns:vCard="http://www.w3.org/2001/vcard-rdf/3.0#" xmlns:bqbiol="http://biomodels.net/biology-qualifiers/" xmlns:bqmodel="http://biomodels.net/model-qualifiers/">
            <rdf:Description rdf:about="#NAD_R">
              <bqbiol:is>
                <rdf:Bag>
                  <rdf:li rdf:resource="urn:miriam:chebi:CHEBI%3A57540"/>
                  <rdf:li rdf:resource="urn:miriam:pubchem.compound:15938971"/>
                  <rdf:li rdf:resource="urn:miriam:pubchem.compound:15938971"/>
                  <rdf:li rdf:resource="urn:miriam:kegg.compound:C00003"/>
                  <rdf:li rdf:resource="urn:miriam:cas:53-84-9"/>
                  <rdf:li rdf:resource="urn:miriam:biocyc:META%3ANAD"/>
                </rdf:Bag>
              </bqbiol:is>
            </rdf:Description>
          </rdf:RDF>
        </annotation>
      </species>
      <species metaid="NADH_R" id="NADH_R" name="NADH" compartment="R" initialAmount="1" substanceUnits="mole" hasOnlySubstanceUnits="true" boundaryCondition="false" constant="false">
        <notes>
          <body xmlns="http://www.w3.org/1999/xhtml">
            <p>FORMULA: C21H27N7O14P2</p>
            <p>CHARGE: -2</p>
          </body>
        </notes>
        <annotation>
          <rdf:RDF xmlns:rdf="http://www.w3.org/1999/02/22-rdf-syntax-ns#" xmlns:dc="http://purl.org/dc/elements/1.1/" xmlns:dcterms="http://purl.org/dc/terms/" xmlns:vCard="http://www.w3.org/2001/vcard-rdf/3.0#" xmlns:bqbiol="http://biomodels.net/biology-qualifiers/" xmlns:bqmodel="http://biomodels.net/model-qualifiers/">
            <rdf:Description rdf:about="#NADH_R">
              <bqbiol:is>
                <rdf:Bag>
                  <rdf:li rdf:resource="urn:miriam:chebi:CHEBI%3A16908"/>
                  <rdf:li rdf:resource="urn:miriam:pubchem.compound:21604869"/>
                  <rdf:li rdf:resource="urn:miriam:cas:58-68-4"/>
                  <rdf:li rdf:resource="urn:miriam:pubchem.compound:4349538"/>
                  <rdf:li rdf:resource="urn:miriam:pubchem.compound:439153"/>
                  <rdf:li rdf:resource="urn:miriam:pubchem.compound:4349538"/>
                  <rdf:li rdf:resource="urn:miriam:kegg.compound:C00004"/>
                  <rdf:li rdf:resource="urn:miriam:biocyc:META%3ANADH"/>
                </rdf:Bag>
              </bqbiol:is>
            </rdf:Description>
          </rdf:RDF>
        </annotation>
      </species>
      <species metaid="CPD__45__12915_R" id="CPD__45__12915_R" name="avenastenone" compartment="R" initialAmount="1" substanceUnits="mole" hasOnlySubstanceUnits="true" boundaryCondition="false" constant="false">
        <notes>
          <body xmlns="http://www.w3.org/1999/xhtml">
            <p>FORMULA: C29H46O1</p>
            <p>CHARGE: 0</p>
          </body>
        </notes>
        <annotation>
          <rdf:RDF xmlns:rdf="http://www.w3.org/1999/02/22-rdf-syntax-ns#" xmlns:dc="http://purl.org/dc/elements/1.1/" xmlns:dcterms="http://purl.org/dc/terms/" xmlns:vCard="http://www.w3.org/2001/vcard-rdf/3.0#" xmlns:bqbiol="http://biomodels.net/biology-qualifiers/" xmlns:bqmodel="http://biomodels.net/model-qualifiers/">
            <rdf:Description rdf:about="#CPD__45__12915_R">
              <bqbiol:is>
                <rdf:Bag>
                  <rdf:li rdf:resource="urn:miriam:pubchem.compound:50986142"/>
                  <rdf:li rdf:resource="urn:miriam:biocyc:META%3ACPD-12915"/>
                </rdf:Bag>
              </bqbiol:is>
            </rdf:Description>
          </rdf:RDF>
        </annotation>
      </species>
      <species metaid="CARBON__45__DIOXIDE_R" id="CARBON__45__DIOXIDE_R" name="CO&lt;SUB&gt;2&lt;/SUB&gt;" compartment="R" initialAmount="1" substanceUnits="mole" hasOnlySubstanceUnits="true" boundaryCondition="false" constant="false">
        <notes>
          <body xmlns="http://www.w3.org/1999/xhtml">
            <p>FORMULA: C1O2</p>
            <p>CHARGE: 0</p>
          </body>
        </notes>
        <annotation>
          <rdf:RDF xmlns:rdf="http://www.w3.org/1999/02/22-rdf-syntax-ns#" xmlns:dc="http://purl.org/dc/elements/1.1/" xmlns:dcterms="http://purl.org/dc/terms/" xmlns:vCard="http://www.w3.org/2001/vcard-rdf/3.0#" xmlns:bqbiol="http://biomodels.net/biology-qualifiers/" xmlns:bqmodel="http://biomodels.net/model-qualifiers/">
            <rdf:Description rdf:about="#CARBON__45__DIOXIDE_R">
              <bqbiol:is>
                <rdf:Bag>
                  <rdf:li rdf:resource="urn:miriam:kegg.compound:C00011"/>
                  <rdf:li rdf:resource="urn:miriam:pubchem.compound:280"/>
                  <rdf:li rdf:resource="urn:miriam:chebi:CHEBI%3A16526"/>
                  <rdf:li rdf:resource="urn:miriam:pubchem.compound:280"/>
                  <rdf:li rdf:resource="urn:miriam:pubchem.compound:280"/>
                  <rdf:li rdf:resource="urn:miriam:chebi:CHEBI%3A16526"/>
                  <rdf:li rdf:resource="urn:miriam:kegg.compound:C00011"/>
                  <rdf:li rdf:resource="urn:miriam:cas:124-38-9"/>
                  <rdf:li rdf:resource="urn:miriam:biocyc:META%3ACARBON-DIOXIDE"/>
                </rdf:Bag>
              </bqbiol:is>
            </rdf:Description>
          </rdf:RDF>
        </annotation>
      </species>
      <species metaid="CPD66__45__43_C" id="CPD66__45__43_C" name="2-palmitoylglycerol" compartment="C" initialAmount="1" substanceUnits="mole" hasOnlySubstanceUnits="true" boundaryCondition="false" constant="false">
        <notes>
          <body xmlns="http://www.w3.org/1999/xhtml">
            <p>FORMULA: C19H38O4</p>
            <p>CHARGE: 0</p>
          </body>
        </notes>
        <annotation>
          <rdf:RDF xmlns:rdf="http://www.w3.org/1999/02/22-rdf-syntax-ns#" xmlns:dc="http://purl.org/dc/elements/1.1/" xmlns:dcterms="http://purl.org/dc/terms/" xmlns:vCard="http://www.w3.org/2001/vcard-rdf/3.0#" xmlns:bqbiol="http://biomodels.net/biology-qualifiers/" xmlns:bqmodel="http://biomodels.net/model-qualifiers/">
            <rdf:Description rdf:about="#CPD66__45__43_C">
              <bqbiol:is>
                <rdf:Bag>
                  <rdf:li rdf:resource="urn:miriam:pubchem.compound:123409"/>
                  <rdf:li rdf:resource="urn:miriam:biocyc:META%3ACPD66-43"/>
                </rdf:Bag>
              </bqbiol:is>
            </rdf:Description>
          </rdf:RDF>
        </annotation>
      </species>
      <species metaid="CPD__45__8508_C" id="CPD__45__8508_C" name="glycerol 1-palmitate" compartment="C" initialAmount="1" substanceUnits="mole" hasOnlySubstanceUnits="true" boundaryCondition="false" constant="false">
        <notes>
          <body xmlns="http://www.w3.org/1999/xhtml">
            <p>FORMULA: C19H38O4</p>
            <p>CHARGE: 0</p>
          </body>
        </notes>
        <annotation>
          <rdf:RDF xmlns:rdf="http://www.w3.org/1999/02/22-rdf-syntax-ns#" xmlns:dc="http://purl.org/dc/elements/1.1/" xmlns:dcterms="http://purl.org/dc/terms/" xmlns:vCard="http://www.w3.org/2001/vcard-rdf/3.0#" xmlns:bqbiol="http://biomodels.net/biology-qualifiers/" xmlns:bqmodel="http://biomodels.net/model-qualifiers/">
            <rdf:Description rdf:about="#CPD__45__8508_C">
              <bqbiol:is>
                <rdf:Bag>
                  <rdf:li rdf:resource="urn:miriam:chebi:CHEBI%3A718061"/>
                  <rdf:li rdf:resource="urn:miriam:pubchem.compound:14900"/>
                  <rdf:li rdf:resource="urn:miriam:biocyc:META%3ACPD-8508"/>
                </rdf:Bag>
              </bqbiol:is>
            </rdf:Description>
          </rdf:RDF>
        </annotation>
      </species>
      <species metaid="Oxidized__45__Plastocyanins_L" id="Oxidized__45__Plastocyanins_L" name="Oxidized-Plastocyanins" compartment="L" initialAmount="1" substanceUnits="mole" hasOnlySubstanceUnits="true" boundaryCondition="false" constant="false">
        <notes>
          <body xmlns="http://www.w3.org/1999/xhtml">
            <p>FORMULA: </p>
            <p>CHARGE: 1</p>
          </body>
        </notes>
        <annotation>
          <rdf:RDF xmlns:rdf="http://www.w3.org/1999/02/22-rdf-syntax-ns#" xmlns:dc="http://purl.org/dc/elements/1.1/" xmlns:dcterms="http://purl.org/dc/terms/" xmlns:vCard="http://www.w3.org/2001/vcard-rdf/3.0#" xmlns:bqbiol="http://biomodels.net/biology-qualifiers/" xmlns:bqmodel="http://biomodels.net/model-qualifiers/">
            <rdf:Description rdf:about="#Oxidized__45__Plastocyanins_L">
              <bqbiol:is>
                <rdf:Bag>
                  <rdf:li rdf:resource="urn:miriam:biocyc:META%3AOxidized-Plastocyanins"/>
                </rdf:Bag>
              </bqbiol:is>
            </rdf:Description>
          </rdf:RDF>
        </annotation>
      </species>
      <species metaid="PLASTOQUINOL__45__1_L" id="PLASTOQUINOL__45__1_L" name="PLASTOQUINOL-1" compartment="L" initialAmount="1" substanceUnits="mole" hasOnlySubstanceUnits="true" boundaryCondition="false" constant="false">
        <notes>
          <body xmlns="http://www.w3.org/1999/xhtml">
            <p>FORMULA: C53H82O2</p>
            <p>CHARGE: 0</p>
          </body>
        </notes>
        <annotation>
          <rdf:RDF xmlns:rdf="http://www.w3.org/1999/02/22-rdf-syntax-ns#" xmlns:dc="http://purl.org/dc/elements/1.1/" xmlns:dcterms="http://purl.org/dc/terms/" xmlns:vCard="http://www.w3.org/2001/vcard-rdf/3.0#" xmlns:bqbiol="http://biomodels.net/biology-qualifiers/" xmlns:bqmodel="http://biomodels.net/model-qualifiers/">
            <rdf:Description rdf:about="#PLASTOQUINOL__45__1_L">
              <bqbiol:is>
                <rdf:Bag>
                  <rdf:li rdf:resource="urn:miriam:biocyc:META%3APLASTOQUINOL-1"/>
                </rdf:Bag>
              </bqbiol:is>
            </rdf:Description>
          </rdf:RDF>
        </annotation>
      </species>
      <species metaid="Plastocyanin__45__Reduced_L" id="Plastocyanin__45__Reduced_L" name="Plastocyanin-Reduced" compartment="L" initialAmount="1" substanceUnits="mole" hasOnlySubstanceUnits="true" boundaryCondition="false" constant="false">
        <notes>
          <body xmlns="http://www.w3.org/1999/xhtml">
            <p>FORMULA: </p>
            <p>CHARGE: 0</p>
          </body>
        </notes>
        <annotation>
          <rdf:RDF xmlns:rdf="http://www.w3.org/1999/02/22-rdf-syntax-ns#" xmlns:dc="http://purl.org/dc/elements/1.1/" xmlns:dcterms="http://purl.org/dc/terms/" xmlns:vCard="http://www.w3.org/2001/vcard-rdf/3.0#" xmlns:bqbiol="http://biomodels.net/biology-qualifiers/" xmlns:bqmodel="http://biomodels.net/model-qualifiers/">
            <rdf:Description rdf:about="#Plastocyanin__45__Reduced_L">
              <bqbiol:is>
                <rdf:Bag>
                  <rdf:li rdf:resource="urn:miriam:biocyc:META%3APlastocyanin-Reduced"/>
                </rdf:Bag>
              </bqbiol:is>
            </rdf:Description>
          </rdf:RDF>
        </annotation>
      </species>
      <species metaid="PLASTOQUINONE_L" id="PLASTOQUINONE_L" name="PLASTOQUINONE" compartment="L" initialAmount="1" substanceUnits="mole" hasOnlySubstanceUnits="true" boundaryCondition="false" constant="false">
        <notes>
          <body xmlns="http://www.w3.org/1999/xhtml">
            <p>FORMULA: C53H80O2</p>
            <p>CHARGE: 0</p>
          </body>
        </notes>
        <annotation>
          <rdf:RDF xmlns:rdf="http://www.w3.org/1999/02/22-rdf-syntax-ns#" xmlns:dc="http://purl.org/dc/elements/1.1/" xmlns:dcterms="http://purl.org/dc/terms/" xmlns:vCard="http://www.w3.org/2001/vcard-rdf/3.0#" xmlns:bqbiol="http://biomodels.net/biology-qualifiers/" xmlns:bqmodel="http://biomodels.net/model-qualifiers/">
            <rdf:Description rdf:about="#PLASTOQUINONE_L">
              <bqbiol:is>
                <rdf:Bag>
                  <rdf:li rdf:resource="urn:miriam:biocyc:META%3APLASTOQUINONE"/>
                </rdf:Bag>
              </bqbiol:is>
            </rdf:Description>
          </rdf:RDF>
        </annotation>
      </species>
      <species metaid="PROTON_L" id="PROTON_L" name="H&lt;SUP&gt;+&lt;/SUP&gt;" compartment="L" initialAmount="1" substanceUnits="mole" hasOnlySubstanceUnits="true" boundaryCondition="false" constant="false">
        <notes>
          <body xmlns="http://www.w3.org/1999/xhtml">
            <p>FORMULA: H1</p>
            <p>CHARGE: 1</p>
          </body>
        </notes>
        <annotation>
          <rdf:RDF xmlns:rdf="http://www.w3.org/1999/02/22-rdf-syntax-ns#" xmlns:dc="http://purl.org/dc/elements/1.1/" xmlns:dcterms="http://purl.org/dc/terms/" xmlns:vCard="http://www.w3.org/2001/vcard-rdf/3.0#" xmlns:bqbiol="http://biomodels.net/biology-qualifiers/" xmlns:bqmodel="http://biomodels.net/model-qualifiers/">
            <rdf:Description rdf:about="#PROTON_L">
              <bqbiol:is>
                <rdf:Bag>
                  <rdf:li rdf:resource="urn:miriam:pubchem.compound:1038"/>
                  <rdf:li rdf:resource="urn:miriam:chebi:CHEBI%3A15378"/>
                  <rdf:li rdf:resource="urn:miriam:cas:12408-02-5"/>
                  <rdf:li rdf:resource="urn:miriam:kegg.compound:C00080"/>
                  <rdf:li rdf:resource="urn:miriam:biocyc:META%3APROTON"/>
                </rdf:Bag>
              </bqbiol:is>
            </rdf:Description>
          </rdf:RDF>
        </annotation>
      </species>
      <species metaid="NADP_X" id="NADP_X" name="NADP&lt;sup&gt;+&lt;/sup&gt;" compartment="X" initialAmount="1" substanceUnits="mole" hasOnlySubstanceUnits="true" boundaryCondition="false" constant="false">
        <notes>
          <body xmlns="http://www.w3.org/1999/xhtml">
            <p>FORMULA: C21H25N7O17P3</p>
            <p>CHARGE: -3</p>
          </body>
        </notes>
        <annotation>
          <rdf:RDF xmlns:rdf="http://www.w3.org/1999/02/22-rdf-syntax-ns#" xmlns:dc="http://purl.org/dc/elements/1.1/" xmlns:dcterms="http://purl.org/dc/terms/" xmlns:vCard="http://www.w3.org/2001/vcard-rdf/3.0#" xmlns:bqbiol="http://biomodels.net/biology-qualifiers/" xmlns:bqmodel="http://biomodels.net/model-qualifiers/">
            <rdf:Description rdf:about="#NADP_X">
              <bqbiol:is>
                <rdf:Bag>
                  <rdf:li rdf:resource="urn:miriam:chebi:CHEBI%3A58349"/>
                  <rdf:li rdf:resource="urn:miriam:pubchem.compound:15938972"/>
                  <rdf:li rdf:resource="urn:miriam:kegg.compound:C00006"/>
                  <rdf:li rdf:resource="urn:miriam:cas:53-59-8"/>
                  <rdf:li rdf:resource="urn:miriam:biocyc:META%3ANADP"/>
                </rdf:Bag>
              </bqbiol:is>
            </rdf:Description>
          </rdf:RDF>
        </annotation>
      </species>
      <species metaid="THREO__45__DS__45__ISO__45__CITRATE_X" id="THREO__45__DS__45__ISO__45__CITRATE_X" name="D-&lt;i&gt;threo&lt;/i&gt;-isocitrate" compartment="X" initialAmount="1" substanceUnits="mole" hasOnlySubstanceUnits="true" boundaryCondition="false" constant="false">
        <notes>
          <body xmlns="http://www.w3.org/1999/xhtml">
            <p>FORMULA: C6H5O7</p>
            <p>CHARGE: -3</p>
          </body>
        </notes>
        <annotation>
          <rdf:RDF xmlns:rdf="http://www.w3.org/1999/02/22-rdf-syntax-ns#" xmlns:dc="http://purl.org/dc/elements/1.1/" xmlns:dcterms="http://purl.org/dc/terms/" xmlns:vCard="http://www.w3.org/2001/vcard-rdf/3.0#" xmlns:bqbiol="http://biomodels.net/biology-qualifiers/" xmlns:bqmodel="http://biomodels.net/model-qualifiers/">
            <rdf:Description rdf:about="#THREO__45__DS__45__ISO__45__CITRATE_X">
              <bqbiol:is>
                <rdf:Bag>
                  <rdf:li rdf:resource="urn:miriam:kegg.compound:C00451"/>
                  <rdf:li rdf:resource="urn:miriam:knapsack:C00001188"/>
                  <rdf:li rdf:resource="urn:miriam:cas:320-77-4"/>
                  <rdf:li rdf:resource="urn:miriam:cas:30810-51-6"/>
                  <rdf:li rdf:resource="urn:miriam:pubchem.compound:5459771"/>
                  <rdf:li rdf:resource="urn:miriam:chebi:CHEBI%3A15562"/>
                  <rdf:li rdf:resource="urn:miriam:biocyc:META%3ATHREO-DS-ISO-CITRATE"/>
                </rdf:Bag>
              </bqbiol:is>
            </rdf:Description>
          </rdf:RDF>
        </annotation>
      </species>
      <species metaid="CARBON__45__DIOXIDE_X" id="CARBON__45__DIOXIDE_X" name="CO&lt;SUB&gt;2&lt;/SUB&gt;" compartment="X" initialAmount="1" substanceUnits="mole" hasOnlySubstanceUnits="true" boundaryCondition="false" constant="false">
        <notes>
          <body xmlns="http://www.w3.org/1999/xhtml">
            <p>FORMULA: C1O2</p>
            <p>CHARGE: 0</p>
          </body>
        </notes>
        <annotation>
          <rdf:RDF xmlns:rdf="http://www.w3.org/1999/02/22-rdf-syntax-ns#" xmlns:dc="http://purl.org/dc/elements/1.1/" xmlns:dcterms="http://purl.org/dc/terms/" xmlns:vCard="http://www.w3.org/2001/vcard-rdf/3.0#" xmlns:bqbiol="http://biomodels.net/biology-qualifiers/" xmlns:bqmodel="http://biomodels.net/model-qualifiers/">
            <rdf:Description rdf:about="#CARBON__45__DIOXIDE_X">
              <bqbiol:is>
                <rdf:Bag>
                  <rdf:li rdf:resource="urn:miriam:kegg.compound:C00011"/>
                  <rdf:li rdf:resource="urn:miriam:pubchem.compound:280"/>
                  <rdf:li rdf:resource="urn:miriam:chebi:CHEBI%3A16526"/>
                  <rdf:li rdf:resource="urn:miriam:pubchem.compound:280"/>
                  <rdf:li rdf:resource="urn:miriam:pubchem.compound:280"/>
                  <rdf:li rdf:resource="urn:miriam:chebi:CHEBI%3A16526"/>
                  <rdf:li rdf:resource="urn:miriam:kegg.compound:C00011"/>
                  <rdf:li rdf:resource="urn:miriam:cas:124-38-9"/>
                  <rdf:li rdf:resource="urn:miriam:biocyc:META%3ACARBON-DIOXIDE"/>
                </rdf:Bag>
              </bqbiol:is>
            </rdf:Description>
          </rdf:RDF>
        </annotation>
      </species>
      <species metaid="_2__45__KETOGLUTARATE_X" id="_2__45__KETOGLUTARATE_X" name="2-oxoglutarate" compartment="X" initialAmount="1" substanceUnits="mole" hasOnlySubstanceUnits="true" boundaryCondition="false" constant="false">
        <notes>
          <body xmlns="http://www.w3.org/1999/xhtml">
            <p>FORMULA: C5H4O5</p>
            <p>CHARGE: -2</p>
          </body>
        </notes>
        <annotation>
          <rdf:RDF xmlns:rdf="http://www.w3.org/1999/02/22-rdf-syntax-ns#" xmlns:dc="http://purl.org/dc/elements/1.1/" xmlns:dcterms="http://purl.org/dc/terms/" xmlns:vCard="http://www.w3.org/2001/vcard-rdf/3.0#" xmlns:bqbiol="http://biomodels.net/biology-qualifiers/" xmlns:bqmodel="http://biomodels.net/model-qualifiers/">
            <rdf:Description rdf:about="#_2__45__KETOGLUTARATE_X">
              <bqbiol:is>
                <rdf:Bag>
                  <rdf:li rdf:resource="urn:miriam:chebi:CHEBI%3A16810"/>
                  <rdf:li rdf:resource="urn:miriam:pubchem.compound:164533"/>
                  <rdf:li rdf:resource="urn:miriam:knapsack:C00000769"/>
                  <rdf:li rdf:resource="urn:miriam:kegg.compound:C00026"/>
                  <rdf:li rdf:resource="urn:miriam:cas:328-50-7"/>
                  <rdf:li rdf:resource="urn:miriam:biocyc:META%3A2-KETOGLUTARATE"/>
                </rdf:Bag>
              </bqbiol:is>
            </rdf:Description>
          </rdf:RDF>
        </annotation>
      </species>
      <species metaid="NADPH_X" id="NADPH_X" name="NADPH" compartment="X" initialAmount="1" substanceUnits="mole" hasOnlySubstanceUnits="true" boundaryCondition="false" constant="false">
        <notes>
          <body xmlns="http://www.w3.org/1999/xhtml">
            <p>FORMULA: C21H26N7O17P3</p>
            <p>CHARGE: -4</p>
          </body>
        </notes>
        <annotation>
          <rdf:RDF xmlns:rdf="http://www.w3.org/1999/02/22-rdf-syntax-ns#" xmlns:dc="http://purl.org/dc/elements/1.1/" xmlns:dcterms="http://purl.org/dc/terms/" xmlns:vCard="http://www.w3.org/2001/vcard-rdf/3.0#" xmlns:bqbiol="http://biomodels.net/biology-qualifiers/" xmlns:bqmodel="http://biomodels.net/model-qualifiers/">
            <rdf:Description rdf:about="#NADPH_X">
              <bqbiol:is>
                <rdf:Bag>
                  <rdf:li rdf:resource="urn:miriam:chebi:CHEBI%3A57783"/>
                  <rdf:li rdf:resource="urn:miriam:pubchem.compound:15983949"/>
                  <rdf:li rdf:resource="urn:miriam:cas:2646-71-1"/>
                  <rdf:li rdf:resource="urn:miriam:kegg.compound:C00005"/>
                  <rdf:li rdf:resource="urn:miriam:biocyc:META%3ANADPH"/>
                </rdf:Bag>
              </bqbiol:is>
            </rdf:Description>
          </rdf:RDF>
        </annotation>
      </species>
      <species metaid="CPD__45__6744_C" id="CPD__45__6744_C" name="D-&lt;i&gt;myo&lt;/i&gt;-inositol (1,2,6) trisphosphate" compartment="C" initialAmount="1" substanceUnits="mole" hasOnlySubstanceUnits="true" boundaryCondition="false" constant="false">
        <notes>
          <body xmlns="http://www.w3.org/1999/xhtml">
            <p>FORMULA: C6H9O15P3</p>
            <p>CHARGE: -6</p>
          </body>
        </notes>
        <annotation>
          <rdf:RDF xmlns:rdf="http://www.w3.org/1999/02/22-rdf-syntax-ns#" xmlns:dc="http://purl.org/dc/elements/1.1/" xmlns:dcterms="http://purl.org/dc/terms/" xmlns:vCard="http://www.w3.org/2001/vcard-rdf/3.0#" xmlns:bqbiol="http://biomodels.net/biology-qualifiers/" xmlns:bqmodel="http://biomodels.net/model-qualifiers/">
            <rdf:Description rdf:about="#CPD__45__6744_C">
              <bqbiol:is>
                <rdf:Bag>
                  <rdf:li rdf:resource="urn:miriam:pubchem.compound:25244400"/>
                  <rdf:li rdf:resource="urn:miriam:biocyc:META%3ACPD-6744"/>
                </rdf:Bag>
              </bqbiol:is>
            </rdf:Description>
          </rdf:RDF>
        </annotation>
      </species>
      <species metaid="WATER_C" id="WATER_C" name="H&lt;SUB&gt;2&lt;/SUB&gt;O" compartment="C" initialAmount="1" substanceUnits="mole" hasOnlySubstanceUnits="true" boundaryCondition="false" constant="false">
        <notes>
          <body xmlns="http://www.w3.org/1999/xhtml">
            <p>FORMULA: H2O1</p>
            <p>CHARGE: 0</p>
          </body>
        </notes>
        <annotation>
          <rdf:RDF xmlns:rdf="http://www.w3.org/1999/02/22-rdf-syntax-ns#" xmlns:dc="http://purl.org/dc/elements/1.1/" xmlns:dcterms="http://purl.org/dc/terms/" xmlns:vCard="http://www.w3.org/2001/vcard-rdf/3.0#" xmlns:bqbiol="http://biomodels.net/biology-qualifiers/" xmlns:bqmodel="http://biomodels.net/model-qualifiers/">
            <rdf:Description rdf:about="#WATER_C">
              <bqbiol:is>
                <rdf:Bag>
                  <rdf:li rdf:resource="urn:miriam:chebi:CHEBI%3A15377"/>
                  <rdf:li rdf:resource="urn:miriam:kegg.compound:C00001"/>
                  <rdf:li rdf:resource="urn:miriam:pubchem.compound:962"/>
                  <rdf:li rdf:resource="urn:miriam:chebi:CHEBI%3A15377"/>
                  <rdf:li rdf:resource="urn:miriam:pubchem.compound:962"/>
                  <rdf:li rdf:resource="urn:miriam:kegg.compound:C00001"/>
                  <rdf:li rdf:resource="urn:miriam:cas:7732-18-5"/>
                  <rdf:li rdf:resource="urn:miriam:biocyc:META%3AWATER"/>
                </rdf:Bag>
              </bqbiol:is>
            </rdf:Description>
          </rdf:RDF>
        </annotation>
      </species>
      <species metaid="CPD__45__6747_C" id="CPD__45__6747_C" name="D-&lt;i&gt;myo&lt;/i&gt;-inositol (1,2) bisphosphate" compartment="C" initialAmount="1" substanceUnits="mole" hasOnlySubstanceUnits="true" boundaryCondition="false" constant="false">
        <notes>
          <body xmlns="http://www.w3.org/1999/xhtml">
            <p>FORMULA: C6H10O12P2</p>
            <p>CHARGE: -4</p>
          </body>
        </notes>
        <annotation>
          <rdf:RDF xmlns:rdf="http://www.w3.org/1999/02/22-rdf-syntax-ns#" xmlns:dc="http://purl.org/dc/elements/1.1/" xmlns:dcterms="http://purl.org/dc/terms/" xmlns:vCard="http://www.w3.org/2001/vcard-rdf/3.0#" xmlns:bqbiol="http://biomodels.net/biology-qualifiers/" xmlns:bqmodel="http://biomodels.net/model-qualifiers/">
            <rdf:Description rdf:about="#CPD__45__6747_C">
              <bqbiol:is>
                <rdf:Bag>
                  <rdf:li rdf:resource="urn:miriam:pubchem.compound:25245835"/>
                  <rdf:li rdf:resource="urn:miriam:biocyc:META%3ACPD-6747"/>
                </rdf:Bag>
              </bqbiol:is>
            </rdf:Description>
          </rdf:RDF>
        </annotation>
      </species>
      <species metaid="NAD_V" id="NAD_V" name="NAD&lt;sup&gt;+&lt;/sup&gt;" compartment="V" initialAmount="1" substanceUnits="mole" hasOnlySubstanceUnits="true" boundaryCondition="false" constant="false">
        <notes>
          <body xmlns="http://www.w3.org/1999/xhtml">
            <p>FORMULA: C21H26N7O14P2</p>
            <p>CHARGE: -1</p>
          </body>
        </notes>
        <annotation>
          <rdf:RDF xmlns:rdf="http://www.w3.org/1999/02/22-rdf-syntax-ns#" xmlns:dc="http://purl.org/dc/elements/1.1/" xmlns:dcterms="http://purl.org/dc/terms/" xmlns:vCard="http://www.w3.org/2001/vcard-rdf/3.0#" xmlns:bqbiol="http://biomodels.net/biology-qualifiers/" xmlns:bqmodel="http://biomodels.net/model-qualifiers/">
            <rdf:Description rdf:about="#NAD_V">
              <bqbiol:is>
                <rdf:Bag>
                  <rdf:li rdf:resource="urn:miriam:chebi:CHEBI%3A57540"/>
                  <rdf:li rdf:resource="urn:miriam:pubchem.compound:15938971"/>
                  <rdf:li rdf:resource="urn:miriam:pubchem.compound:15938971"/>
                  <rdf:li rdf:resource="urn:miriam:kegg.compound:C00003"/>
                  <rdf:li rdf:resource="urn:miriam:cas:53-84-9"/>
                  <rdf:li rdf:resource="urn:miriam:biocyc:META%3ANAD"/>
                </rdf:Bag>
              </bqbiol:is>
            </rdf:Description>
          </rdf:RDF>
        </annotation>
      </species>
      <species metaid="MAL_V" id="MAL_V" name="(&lt;i&gt;S&lt;/i&gt;)-malate" compartment="V" initialAmount="1" substanceUnits="mole" hasOnlySubstanceUnits="true" boundaryCondition="false" constant="false">
        <notes>
          <body xmlns="http://www.w3.org/1999/xhtml">
            <p>FORMULA: C4H4O5</p>
            <p>CHARGE: -2</p>
          </body>
        </notes>
        <annotation>
          <rdf:RDF xmlns:rdf="http://www.w3.org/1999/02/22-rdf-syntax-ns#" xmlns:dc="http://purl.org/dc/elements/1.1/" xmlns:dcterms="http://purl.org/dc/terms/" xmlns:vCard="http://www.w3.org/2001/vcard-rdf/3.0#" xmlns:bqbiol="http://biomodels.net/biology-qualifiers/" xmlns:bqmodel="http://biomodels.net/model-qualifiers/">
            <rdf:Description rdf:about="#MAL_V">
              <bqbiol:is>
                <rdf:Bag>
                  <rdf:li rdf:resource="urn:miriam:cas:6915-15-7"/>
                  <rdf:li rdf:resource="urn:miriam:pubchem.compound:5459792"/>
                  <rdf:li rdf:resource="urn:miriam:chebi:CHEBI%3A15589"/>
                  <rdf:li rdf:resource="urn:miriam:cas:97-67-6"/>
                  <rdf:li rdf:resource="urn:miriam:kegg.compound:C00149"/>
                  <rdf:li rdf:resource="urn:miriam:biocyc:META%3AMAL"/>
                </rdf:Bag>
              </bqbiol:is>
            </rdf:Description>
          </rdf:RDF>
        </annotation>
      </species>
      <species metaid="CARBON__45__DIOXIDE_V" id="CARBON__45__DIOXIDE_V" name="CO&lt;SUB&gt;2&lt;/SUB&gt;" compartment="V" initialAmount="1" substanceUnits="mole" hasOnlySubstanceUnits="true" boundaryCondition="false" constant="false">
        <notes>
          <body xmlns="http://www.w3.org/1999/xhtml">
            <p>FORMULA: C1O2</p>
            <p>CHARGE: 0</p>
          </body>
        </notes>
        <annotation>
          <rdf:RDF xmlns:rdf="http://www.w3.org/1999/02/22-rdf-syntax-ns#" xmlns:dc="http://purl.org/dc/elements/1.1/" xmlns:dcterms="http://purl.org/dc/terms/" xmlns:vCard="http://www.w3.org/2001/vcard-rdf/3.0#" xmlns:bqbiol="http://biomodels.net/biology-qualifiers/" xmlns:bqmodel="http://biomodels.net/model-qualifiers/">
            <rdf:Description rdf:about="#CARBON__45__DIOXIDE_V">
              <bqbiol:is>
                <rdf:Bag>
                  <rdf:li rdf:resource="urn:miriam:kegg.compound:C00011"/>
                  <rdf:li rdf:resource="urn:miriam:pubchem.compound:280"/>
                  <rdf:li rdf:resource="urn:miriam:chebi:CHEBI%3A16526"/>
                  <rdf:li rdf:resource="urn:miriam:pubchem.compound:280"/>
                  <rdf:li rdf:resource="urn:miriam:pubchem.compound:280"/>
                  <rdf:li rdf:resource="urn:miriam:chebi:CHEBI%3A16526"/>
                  <rdf:li rdf:resource="urn:miriam:kegg.compound:C00011"/>
                  <rdf:li rdf:resource="urn:miriam:cas:124-38-9"/>
                  <rdf:li rdf:resource="urn:miriam:biocyc:META%3ACARBON-DIOXIDE"/>
                </rdf:Bag>
              </bqbiol:is>
            </rdf:Description>
          </rdf:RDF>
        </annotation>
      </species>
      <species metaid="PYRUVATE_V" id="PYRUVATE_V" name="pyruvate" compartment="V" initialAmount="1" substanceUnits="mole" hasOnlySubstanceUnits="true" boundaryCondition="false" constant="false">
        <notes>
          <body xmlns="http://www.w3.org/1999/xhtml">
            <p>FORMULA: C3H3O3</p>
            <p>CHARGE: -1</p>
          </body>
        </notes>
        <annotation>
          <rdf:RDF xmlns:rdf="http://www.w3.org/1999/02/22-rdf-syntax-ns#" xmlns:dc="http://purl.org/dc/elements/1.1/" xmlns:dcterms="http://purl.org/dc/terms/" xmlns:vCard="http://www.w3.org/2001/vcard-rdf/3.0#" xmlns:bqbiol="http://biomodels.net/biology-qualifiers/" xmlns:bqmodel="http://biomodels.net/model-qualifiers/">
            <rdf:Description rdf:about="#PYRUVATE_V">
              <bqbiol:is>
                <rdf:Bag>
                  <rdf:li rdf:resource="urn:miriam:pubchem.compound:107735"/>
                  <rdf:li rdf:resource="urn:miriam:knapsack:C00001200"/>
                  <rdf:li rdf:resource="urn:miriam:chebi:CHEBI%3A15361"/>
                  <rdf:li rdf:resource="urn:miriam:kegg.compound:C00022"/>
                  <rdf:li rdf:resource="urn:miriam:cas:127-17-3"/>
                  <rdf:li rdf:resource="urn:miriam:umbbd.compound:c0159"/>
                  <rdf:li rdf:resource="urn:miriam:biocyc:META%3APYRUVATE"/>
                </rdf:Bag>
              </bqbiol:is>
            </rdf:Description>
          </rdf:RDF>
        </annotation>
      </species>
      <species metaid="NADH_V" id="NADH_V" name="NADH" compartment="V" initialAmount="1" substanceUnits="mole" hasOnlySubstanceUnits="true" boundaryCondition="false" constant="false">
        <notes>
          <body xmlns="http://www.w3.org/1999/xhtml">
            <p>FORMULA: C21H27N7O14P2</p>
            <p>CHARGE: -2</p>
          </body>
        </notes>
        <annotation>
          <rdf:RDF xmlns:rdf="http://www.w3.org/1999/02/22-rdf-syntax-ns#" xmlns:dc="http://purl.org/dc/elements/1.1/" xmlns:dcterms="http://purl.org/dc/terms/" xmlns:vCard="http://www.w3.org/2001/vcard-rdf/3.0#" xmlns:bqbiol="http://biomodels.net/biology-qualifiers/" xmlns:bqmodel="http://biomodels.net/model-qualifiers/">
            <rdf:Description rdf:about="#NADH_V">
              <bqbiol:is>
                <rdf:Bag>
                  <rdf:li rdf:resource="urn:miriam:chebi:CHEBI%3A16908"/>
                  <rdf:li rdf:resource="urn:miriam:pubchem.compound:21604869"/>
                  <rdf:li rdf:resource="urn:miriam:cas:58-68-4"/>
                  <rdf:li rdf:resource="urn:miriam:pubchem.compound:4349538"/>
                  <rdf:li rdf:resource="urn:miriam:pubchem.compound:439153"/>
                  <rdf:li rdf:resource="urn:miriam:pubchem.compound:4349538"/>
                  <rdf:li rdf:resource="urn:miriam:kegg.compound:C00004"/>
                  <rdf:li rdf:resource="urn:miriam:biocyc:META%3ANADH"/>
                </rdf:Bag>
              </bqbiol:is>
            </rdf:Description>
          </rdf:RDF>
        </annotation>
      </species>
      <species metaid="CPD__45__4142_R" id="CPD__45__4142_R" name="&amp;Delta;&lt;sup&gt;24-25&lt;/sup&gt;-sitosterol" compartment="R" initialAmount="1" substanceUnits="mole" hasOnlySubstanceUnits="true" boundaryCondition="false" constant="false">
        <notes>
          <body xmlns="http://www.w3.org/1999/xhtml">
            <p>FORMULA: C29H48O1</p>
            <p>CHARGE: 0</p>
          </body>
        </notes>
        <annotation>
          <rdf:RDF xmlns:rdf="http://www.w3.org/1999/02/22-rdf-syntax-ns#" xmlns:dc="http://purl.org/dc/elements/1.1/" xmlns:dcterms="http://purl.org/dc/terms/" xmlns:vCard="http://www.w3.org/2001/vcard-rdf/3.0#" xmlns:bqbiol="http://biomodels.net/biology-qualifiers/" xmlns:bqmodel="http://biomodels.net/model-qualifiers/">
            <rdf:Description rdf:about="#CPD__45__4142_R">
              <bqbiol:is>
                <rdf:Bag>
                  <rdf:li rdf:resource="urn:miriam:pubchem.compound:25201027"/>
                  <rdf:li rdf:resource="urn:miriam:biocyc:META%3ACPD-4142"/>
                </rdf:Bag>
              </bqbiol:is>
            </rdf:Description>
          </rdf:RDF>
        </annotation>
      </species>
      <species metaid="CPD__45__4143_R" id="CPD__45__4143_R" name="sitosterol" compartment="R" initialAmount="1" substanceUnits="mole" hasOnlySubstanceUnits="true" boundaryCondition="false" constant="false">
        <notes>
          <body xmlns="http://www.w3.org/1999/xhtml">
            <p>FORMULA: C29H50O1</p>
            <p>CHARGE: 0</p>
          </body>
        </notes>
        <annotation>
          <rdf:RDF xmlns:rdf="http://www.w3.org/1999/02/22-rdf-syntax-ns#" xmlns:dc="http://purl.org/dc/elements/1.1/" xmlns:dcterms="http://purl.org/dc/terms/" xmlns:vCard="http://www.w3.org/2001/vcard-rdf/3.0#" xmlns:bqbiol="http://biomodels.net/biology-qualifiers/" xmlns:bqmodel="http://biomodels.net/model-qualifiers/">
            <rdf:Description rdf:about="#CPD__45__4143_R">
              <bqbiol:is>
                <rdf:Bag>
                  <rdf:li rdf:resource="urn:miriam:pubchem.compound:222284"/>
                  <rdf:li rdf:resource="urn:miriam:chebi:CHEBI%3A27693"/>
                  <rdf:li rdf:resource="urn:miriam:kegg.compound:C01753"/>
                  <rdf:li rdf:resource="urn:miriam:biocyc:META%3ACPD-4143"/>
                </rdf:Bag>
              </bqbiol:is>
            </rdf:Description>
          </rdf:RDF>
        </annotation>
      </species>
      <species metaid="S__45__ADENOSYLMETHIONINE_C" id="S__45__ADENOSYLMETHIONINE_C" name="&lt;i&gt;S&lt;/i&gt;-adenosyl-L-methionine" compartment="C" initialAmount="1" substanceUnits="mole" hasOnlySubstanceUnits="true" boundaryCondition="false" constant="false">
        <notes>
          <body xmlns="http://www.w3.org/1999/xhtml">
            <p>FORMULA: C15H23N6O5S1</p>
            <p>CHARGE: 1</p>
          </body>
        </notes>
        <annotation>
          <rdf:RDF xmlns:rdf="http://www.w3.org/1999/02/22-rdf-syntax-ns#" xmlns:dc="http://purl.org/dc/elements/1.1/" xmlns:dcterms="http://purl.org/dc/terms/" xmlns:vCard="http://www.w3.org/2001/vcard-rdf/3.0#" xmlns:bqbiol="http://biomodels.net/biology-qualifiers/" xmlns:bqmodel="http://biomodels.net/model-qualifiers/">
            <rdf:Description rdf:about="#S__45__ADENOSYLMETHIONINE_C">
              <bqbiol:is>
                <rdf:Bag>
                  <rdf:li rdf:resource="urn:miriam:chebi:CHEBI%3A59789"/>
                  <rdf:li rdf:resource="urn:miriam:pubchem.compound:44229224"/>
                  <rdf:li rdf:resource="urn:miriam:kegg.compound:C00019"/>
                  <rdf:li rdf:resource="urn:miriam:cas:29908-03-0"/>
                  <rdf:li rdf:resource="urn:miriam:biocyc:META%3AS-ADENOSYLMETHIONINE"/>
                </rdf:Bag>
              </bqbiol:is>
            </rdf:Description>
          </rdf:RDF>
        </annotation>
      </species>
      <species metaid="CPD__45__3942_C" id="CPD__45__3942_C" name="(+)-6a-hydroxymaackiain" compartment="C" initialAmount="1" substanceUnits="mole" hasOnlySubstanceUnits="true" boundaryCondition="false" constant="false">
        <notes>
          <body xmlns="http://www.w3.org/1999/xhtml">
            <p>FORMULA: C16H12O6</p>
            <p>CHARGE: 0</p>
          </body>
        </notes>
        <annotation>
          <rdf:RDF xmlns:rdf="http://www.w3.org/1999/02/22-rdf-syntax-ns#" xmlns:dc="http://purl.org/dc/elements/1.1/" xmlns:dcterms="http://purl.org/dc/terms/" xmlns:vCard="http://www.w3.org/2001/vcard-rdf/3.0#" xmlns:bqbiol="http://biomodels.net/biology-qualifiers/" xmlns:bqmodel="http://biomodels.net/model-qualifiers/">
            <rdf:Description rdf:about="#CPD__45__3942_C">
              <bqbiol:is>
                <rdf:Bag>
                  <rdf:li rdf:resource="urn:miriam:pubchem.compound:9543463"/>
                  <rdf:li rdf:resource="urn:miriam:kegg.compound:C16230"/>
                  <rdf:li rdf:resource="urn:miriam:biocyc:META%3ACPD-3942"/>
                </rdf:Bag>
              </bqbiol:is>
            </rdf:Description>
          </rdf:RDF>
        </annotation>
      </species>
      <species metaid="CPD__45__3944_C" id="CPD__45__3944_C" name="(+)-pisatin" compartment="C" initialAmount="1" substanceUnits="mole" hasOnlySubstanceUnits="true" boundaryCondition="false" constant="false">
        <notes>
          <body xmlns="http://www.w3.org/1999/xhtml">
            <p>FORMULA: C17H14O6</p>
            <p>CHARGE: 0</p>
          </body>
        </notes>
        <annotation>
          <rdf:RDF xmlns:rdf="http://www.w3.org/1999/02/22-rdf-syntax-ns#" xmlns:dc="http://purl.org/dc/elements/1.1/" xmlns:dcterms="http://purl.org/dc/terms/" xmlns:vCard="http://www.w3.org/2001/vcard-rdf/3.0#" xmlns:bqbiol="http://biomodels.net/biology-qualifiers/" xmlns:bqmodel="http://biomodels.net/model-qualifiers/">
            <rdf:Description rdf:about="#CPD__45__3944_C">
              <bqbiol:is>
                <rdf:Bag>
                  <rdf:li rdf:resource="urn:miriam:pubchem.compound:101689"/>
                  <rdf:li rdf:resource="urn:miriam:kegg.compound:C10516"/>
                  <rdf:li rdf:resource="urn:miriam:biocyc:META%3ACPD-3944"/>
                </rdf:Bag>
              </bqbiol:is>
            </rdf:Description>
          </rdf:RDF>
        </annotation>
      </species>
      <species metaid="ADENOSYL__45__HOMO__45__CYS_C" id="ADENOSYL__45__HOMO__45__CYS_C" name="&lt;i&gt;S&lt;/i&gt;-adenosyl-L-homocysteine" compartment="C" initialAmount="1" substanceUnits="mole" hasOnlySubstanceUnits="true" boundaryCondition="false" constant="false">
        <notes>
          <body xmlns="http://www.w3.org/1999/xhtml">
            <p>FORMULA: C14H20N6O5S1</p>
            <p>CHARGE: 0</p>
          </body>
        </notes>
        <annotation>
          <rdf:RDF xmlns:rdf="http://www.w3.org/1999/02/22-rdf-syntax-ns#" xmlns:dc="http://purl.org/dc/elements/1.1/" xmlns:dcterms="http://purl.org/dc/terms/" xmlns:vCard="http://www.w3.org/2001/vcard-rdf/3.0#" xmlns:bqbiol="http://biomodels.net/biology-qualifiers/" xmlns:bqmodel="http://biomodels.net/model-qualifiers/">
            <rdf:Description rdf:about="#ADENOSYL__45__HOMO__45__CYS_C">
              <bqbiol:is>
                <rdf:Bag>
                  <rdf:li rdf:resource="urn:miriam:pubchem.compound:50986259"/>
                  <rdf:li rdf:resource="urn:miriam:chebi:CHEBI%3A57856"/>
                  <rdf:li rdf:resource="urn:miriam:kegg.compound:C00021"/>
                  <rdf:li rdf:resource="urn:miriam:cas:979-92-0"/>
                  <rdf:li rdf:resource="urn:miriam:biocyc:META%3AADENOSYL-HOMO-CYS"/>
                </rdf:Bag>
              </bqbiol:is>
            </rdf:Description>
          </rdf:RDF>
        </annotation>
      </species>
      <species metaid="Ubiquinones_V" id="Ubiquinones_V" name="Ubiquinones" compartment="V" initialAmount="1" substanceUnits="mole" hasOnlySubstanceUnits="true" boundaryCondition="false" constant="false">
        <notes>
          <body xmlns="http://www.w3.org/1999/xhtml">
            <p>FORMULA: </p>
            <p>CHARGE: 0</p>
          </body>
        </notes>
        <annotation>
          <rdf:RDF xmlns:rdf="http://www.w3.org/1999/02/22-rdf-syntax-ns#" xmlns:dc="http://purl.org/dc/elements/1.1/" xmlns:dcterms="http://purl.org/dc/terms/" xmlns:vCard="http://www.w3.org/2001/vcard-rdf/3.0#" xmlns:bqbiol="http://biomodels.net/biology-qualifiers/" xmlns:bqmodel="http://biomodels.net/model-qualifiers/">
            <rdf:Description rdf:about="#Ubiquinones_V">
              <bqbiol:is>
                <rdf:Bag>
                  <rdf:li rdf:resource="urn:miriam:biocyc:META%3AUbiquinones"/>
                </rdf:Bag>
              </bqbiol:is>
            </rdf:Description>
          </rdf:RDF>
        </annotation>
      </species>
      <species metaid="PROTON_V" id="PROTON_V" name="H&lt;SUP&gt;+&lt;/SUP&gt;" compartment="V" initialAmount="1" substanceUnits="mole" hasOnlySubstanceUnits="true" boundaryCondition="false" constant="false">
        <notes>
          <body xmlns="http://www.w3.org/1999/xhtml">
            <p>FORMULA: H1</p>
            <p>CHARGE: 1</p>
          </body>
        </notes>
        <annotation>
          <rdf:RDF xmlns:rdf="http://www.w3.org/1999/02/22-rdf-syntax-ns#" xmlns:dc="http://purl.org/dc/elements/1.1/" xmlns:dcterms="http://purl.org/dc/terms/" xmlns:vCard="http://www.w3.org/2001/vcard-rdf/3.0#" xmlns:bqbiol="http://biomodels.net/biology-qualifiers/" xmlns:bqmodel="http://biomodels.net/model-qualifiers/">
            <rdf:Description rdf:about="#PROTON_V">
              <bqbiol:is>
                <rdf:Bag>
                  <rdf:li rdf:resource="urn:miriam:pubchem.compound:1038"/>
                  <rdf:li rdf:resource="urn:miriam:chebi:CHEBI%3A15378"/>
                  <rdf:li rdf:resource="urn:miriam:cas:12408-02-5"/>
                  <rdf:li rdf:resource="urn:miriam:kegg.compound:C00080"/>
                  <rdf:li rdf:resource="urn:miriam:biocyc:META%3APROTON"/>
                </rdf:Bag>
              </bqbiol:is>
            </rdf:Description>
          </rdf:RDF>
        </annotation>
      </species>
      <species metaid="Ubiquinols_V" id="Ubiquinols_V" name="Ubiquinols" compartment="V" initialAmount="1" substanceUnits="mole" hasOnlySubstanceUnits="true" boundaryCondition="false" constant="false">
        <notes>
          <body xmlns="http://www.w3.org/1999/xhtml">
            <p>FORMULA: H2</p>
            <p>CHARGE: 0</p>
          </body>
        </notes>
        <annotation>
          <rdf:RDF xmlns:rdf="http://www.w3.org/1999/02/22-rdf-syntax-ns#" xmlns:dc="http://purl.org/dc/elements/1.1/" xmlns:dcterms="http://purl.org/dc/terms/" xmlns:vCard="http://www.w3.org/2001/vcard-rdf/3.0#" xmlns:bqbiol="http://biomodels.net/biology-qualifiers/" xmlns:bqmodel="http://biomodels.net/model-qualifiers/">
            <rdf:Description rdf:about="#Ubiquinols_V">
              <bqbiol:is>
                <rdf:Bag>
                  <rdf:li rdf:resource="urn:miriam:biocyc:META%3AUbiquinols"/>
                </rdf:Bag>
              </bqbiol:is>
            </rdf:Description>
          </rdf:RDF>
        </annotation>
      </species>
      <species metaid="CPD__45__13091_X" id="CPD__45__13091_X" name="15,16-epoxyoctadeca-9,12-dienoate" compartment="X" initialAmount="1" substanceUnits="mole" hasOnlySubstanceUnits="true" boundaryCondition="false" constant="false">
        <notes>
          <body xmlns="http://www.w3.org/1999/xhtml">
            <p>FORMULA: C18H29O3</p>
            <p>CHARGE: -1</p>
          </body>
        </notes>
        <annotation>
          <rdf:RDF xmlns:rdf="http://www.w3.org/1999/02/22-rdf-syntax-ns#" xmlns:dc="http://purl.org/dc/elements/1.1/" xmlns:dcterms="http://purl.org/dc/terms/" xmlns:vCard="http://www.w3.org/2001/vcard-rdf/3.0#" xmlns:bqbiol="http://biomodels.net/biology-qualifiers/" xmlns:bqmodel="http://biomodels.net/model-qualifiers/">
            <rdf:Description rdf:about="#CPD__45__13091_X">
              <bqbiol:is>
                <rdf:Bag>
                  <rdf:li rdf:resource="urn:miriam:pubchem.compound:52940137"/>
                  <rdf:li rdf:resource="urn:miriam:biocyc:META%3ACPD-13091"/>
                </rdf:Bag>
              </bqbiol:is>
            </rdf:Description>
          </rdf:RDF>
        </annotation>
      </species>
      <species metaid="CPD__45__13093_X" id="CPD__45__13093_X" name="15,16-dihydroxyoctadeca-9,12-dienoate" compartment="X" initialAmount="1" substanceUnits="mole" hasOnlySubstanceUnits="true" boundaryCondition="false" constant="false">
        <notes>
          <body xmlns="http://www.w3.org/1999/xhtml">
            <p>FORMULA: C18H31O4</p>
            <p>CHARGE: -1</p>
          </body>
        </notes>
        <annotation>
          <rdf:RDF xmlns:rdf="http://www.w3.org/1999/02/22-rdf-syntax-ns#" xmlns:dc="http://purl.org/dc/elements/1.1/" xmlns:dcterms="http://purl.org/dc/terms/" xmlns:vCard="http://www.w3.org/2001/vcard-rdf/3.0#" xmlns:bqbiol="http://biomodels.net/biology-qualifiers/" xmlns:bqmodel="http://biomodels.net/model-qualifiers/">
            <rdf:Description rdf:about="#CPD__45__13093_X">
              <bqbiol:is>
                <rdf:Bag>
                  <rdf:li rdf:resource="urn:miriam:pubchem.compound:52940176"/>
                  <rdf:li rdf:resource="urn:miriam:biocyc:META%3ACPD-13093"/>
                </rdf:Bag>
              </bqbiol:is>
            </rdf:Description>
          </rdf:RDF>
        </annotation>
      </species>
      <species metaid="CPD1F__45__95_R" id="CPD1F__45__95_R" name="gibberellin A&lt;sub&gt;12&lt;/sub&gt;" compartment="R" initialAmount="1" substanceUnits="mole" hasOnlySubstanceUnits="true" boundaryCondition="false" constant="false">
        <notes>
          <body xmlns="http://www.w3.org/1999/xhtml">
            <p>FORMULA: C20H26O4</p>
            <p>CHARGE: -2</p>
          </body>
        </notes>
        <annotation>
          <rdf:RDF xmlns:rdf="http://www.w3.org/1999/02/22-rdf-syntax-ns#" xmlns:dc="http://purl.org/dc/elements/1.1/" xmlns:dcterms="http://purl.org/dc/terms/" xmlns:vCard="http://www.w3.org/2001/vcard-rdf/3.0#" xmlns:bqbiol="http://biomodels.net/biology-qualifiers/" xmlns:bqmodel="http://biomodels.net/model-qualifiers/">
            <rdf:Description rdf:about="#CPD1F__45__95_R">
              <bqbiol:is>
                <rdf:Bag>
                  <rdf:li rdf:resource="urn:miriam:pubchem.compound:44229165"/>
                  <rdf:li rdf:resource="urn:miriam:chebi:CHEBI%3A30088"/>
                  <rdf:li rdf:resource="urn:miriam:kegg.compound:C11857"/>
                  <rdf:li rdf:resource="urn:miriam:biocyc:META%3ACPD1F-95"/>
                </rdf:Bag>
              </bqbiol:is>
            </rdf:Description>
          </rdf:RDF>
        </annotation>
      </species>
      <species metaid="CPD1F__45__95_C" id="CPD1F__45__95_C" name="gibberellin A&lt;sub&gt;12&lt;/sub&gt;" compartment="C" initialAmount="1" substanceUnits="mole" hasOnlySubstanceUnits="true" boundaryCondition="false" constant="false">
        <notes>
          <body xmlns="http://www.w3.org/1999/xhtml">
            <p>FORMULA: C20H26O4</p>
            <p>CHARGE: -2</p>
          </body>
        </notes>
        <annotation>
          <rdf:RDF xmlns:rdf="http://www.w3.org/1999/02/22-rdf-syntax-ns#" xmlns:dc="http://purl.org/dc/elements/1.1/" xmlns:dcterms="http://purl.org/dc/terms/" xmlns:vCard="http://www.w3.org/2001/vcard-rdf/3.0#" xmlns:bqbiol="http://biomodels.net/biology-qualifiers/" xmlns:bqmodel="http://biomodels.net/model-qualifiers/">
            <rdf:Description rdf:about="#CPD1F__45__95_C">
              <bqbiol:is>
                <rdf:Bag>
                  <rdf:li rdf:resource="urn:miriam:pubchem.compound:44229165"/>
                  <rdf:li rdf:resource="urn:miriam:chebi:CHEBI%3A30088"/>
                  <rdf:li rdf:resource="urn:miriam:kegg.compound:C11857"/>
                  <rdf:li rdf:resource="urn:miriam:biocyc:META%3ACPD1F-95"/>
                </rdf:Bag>
              </bqbiol:is>
            </rdf:Description>
          </rdf:RDF>
        </annotation>
      </species>
      <species metaid="L__45__ORNITHINE_M" id="L__45__ORNITHINE_M" name="L-ornithine" compartment="M" initialAmount="1" substanceUnits="mole" hasOnlySubstanceUnits="true" boundaryCondition="false" constant="false">
        <notes>
          <body xmlns="http://www.w3.org/1999/xhtml">
            <p>FORMULA: C5H13N2O2</p>
            <p>CHARGE: 1</p>
          </body>
        </notes>
        <annotation>
          <rdf:RDF xmlns:rdf="http://www.w3.org/1999/02/22-rdf-syntax-ns#" xmlns:dc="http://purl.org/dc/elements/1.1/" xmlns:dcterms="http://purl.org/dc/terms/" xmlns:vCard="http://www.w3.org/2001/vcard-rdf/3.0#" xmlns:bqbiol="http://biomodels.net/biology-qualifiers/" xmlns:bqmodel="http://biomodels.net/model-qualifiers/">
            <rdf:Description rdf:about="#L__45__ORNITHINE_M">
              <bqbiol:is>
                <rdf:Bag>
                  <rdf:li rdf:resource="urn:miriam:chebi:CHEBI%3A46911"/>
                  <rdf:li rdf:resource="urn:miriam:kegg.compound:C00077"/>
                  <rdf:li rdf:resource="urn:miriam:pubchem.compound:6992088"/>
                  <rdf:li rdf:resource="urn:miriam:biocyc:META%3AL-ORNITHINE"/>
                </rdf:Bag>
              </bqbiol:is>
            </rdf:Description>
          </rdf:RDF>
        </annotation>
      </species>
      <species metaid="L__45__CITRULLINE_C" id="L__45__CITRULLINE_C" name="L-citrulline" compartment="C" initialAmount="1" substanceUnits="mole" hasOnlySubstanceUnits="true" boundaryCondition="false" constant="false">
        <notes>
          <body xmlns="http://www.w3.org/1999/xhtml">
            <p>FORMULA: C6H13N3O3</p>
            <p>CHARGE: 0</p>
          </body>
        </notes>
        <annotation>
          <rdf:RDF xmlns:rdf="http://www.w3.org/1999/02/22-rdf-syntax-ns#" xmlns:dc="http://purl.org/dc/elements/1.1/" xmlns:dcterms="http://purl.org/dc/terms/" xmlns:vCard="http://www.w3.org/2001/vcard-rdf/3.0#" xmlns:bqbiol="http://biomodels.net/biology-qualifiers/" xmlns:bqmodel="http://biomodels.net/model-qualifiers/">
            <rdf:Description rdf:about="#L__45__CITRULLINE_C">
              <bqbiol:is>
                <rdf:Bag>
                  <rdf:li rdf:resource="urn:miriam:pubchem.compound:25244873"/>
                  <rdf:li rdf:resource="urn:miriam:kegg.compound:C00327"/>
                  <rdf:li rdf:resource="urn:miriam:cas:372-75-8"/>
                  <rdf:li rdf:resource="urn:miriam:biocyc:META%3AL-CITRULLINE"/>
                </rdf:Bag>
              </bqbiol:is>
            </rdf:Description>
          </rdf:RDF>
        </annotation>
      </species>
      <species metaid="L__45__CITRULLINE_M" id="L__45__CITRULLINE_M" name="L-citrulline" compartment="M" initialAmount="1" substanceUnits="mole" hasOnlySubstanceUnits="true" boundaryCondition="false" constant="false">
        <notes>
          <body xmlns="http://www.w3.org/1999/xhtml">
            <p>FORMULA: C6H13N3O3</p>
            <p>CHARGE: 0</p>
          </body>
        </notes>
        <annotation>
          <rdf:RDF xmlns:rdf="http://www.w3.org/1999/02/22-rdf-syntax-ns#" xmlns:dc="http://purl.org/dc/elements/1.1/" xmlns:dcterms="http://purl.org/dc/terms/" xmlns:vCard="http://www.w3.org/2001/vcard-rdf/3.0#" xmlns:bqbiol="http://biomodels.net/biology-qualifiers/" xmlns:bqmodel="http://biomodels.net/model-qualifiers/">
            <rdf:Description rdf:about="#L__45__CITRULLINE_M">
              <bqbiol:is>
                <rdf:Bag>
                  <rdf:li rdf:resource="urn:miriam:pubchem.compound:25244873"/>
                  <rdf:li rdf:resource="urn:miriam:kegg.compound:C00327"/>
                  <rdf:li rdf:resource="urn:miriam:cas:372-75-8"/>
                  <rdf:li rdf:resource="urn:miriam:biocyc:META%3AL-CITRULLINE"/>
                </rdf:Bag>
              </bqbiol:is>
            </rdf:Description>
          </rdf:RDF>
        </annotation>
      </species>
      <species metaid="PROTON_M" id="PROTON_M" name="H&lt;SUP&gt;+&lt;/SUP&gt;" compartment="M" initialAmount="1" substanceUnits="mole" hasOnlySubstanceUnits="true" boundaryCondition="false" constant="false">
        <notes>
          <body xmlns="http://www.w3.org/1999/xhtml">
            <p>FORMULA: H1</p>
            <p>CHARGE: 1</p>
          </body>
        </notes>
        <annotation>
          <rdf:RDF xmlns:rdf="http://www.w3.org/1999/02/22-rdf-syntax-ns#" xmlns:dc="http://purl.org/dc/elements/1.1/" xmlns:dcterms="http://purl.org/dc/terms/" xmlns:vCard="http://www.w3.org/2001/vcard-rdf/3.0#" xmlns:bqbiol="http://biomodels.net/biology-qualifiers/" xmlns:bqmodel="http://biomodels.net/model-qualifiers/">
            <rdf:Description rdf:about="#PROTON_M">
              <bqbiol:is>
                <rdf:Bag>
                  <rdf:li rdf:resource="urn:miriam:pubchem.compound:1038"/>
                  <rdf:li rdf:resource="urn:miriam:chebi:CHEBI%3A15378"/>
                  <rdf:li rdf:resource="urn:miriam:cas:12408-02-5"/>
                  <rdf:li rdf:resource="urn:miriam:kegg.compound:C00080"/>
                  <rdf:li rdf:resource="urn:miriam:biocyc:META%3APROTON"/>
                </rdf:Bag>
              </bqbiol:is>
            </rdf:Description>
          </rdf:RDF>
        </annotation>
      </species>
      <species metaid="L__45__ORNITHINE_C" id="L__45__ORNITHINE_C" name="L-ornithine" compartment="C" initialAmount="1" substanceUnits="mole" hasOnlySubstanceUnits="true" boundaryCondition="false" constant="false">
        <notes>
          <body xmlns="http://www.w3.org/1999/xhtml">
            <p>FORMULA: C5H13N2O2</p>
            <p>CHARGE: 1</p>
          </body>
        </notes>
        <annotation>
          <rdf:RDF xmlns:rdf="http://www.w3.org/1999/02/22-rdf-syntax-ns#" xmlns:dc="http://purl.org/dc/elements/1.1/" xmlns:dcterms="http://purl.org/dc/terms/" xmlns:vCard="http://www.w3.org/2001/vcard-rdf/3.0#" xmlns:bqbiol="http://biomodels.net/biology-qualifiers/" xmlns:bqmodel="http://biomodels.net/model-qualifiers/">
            <rdf:Description rdf:about="#L__45__ORNITHINE_C">
              <bqbiol:is>
                <rdf:Bag>
                  <rdf:li rdf:resource="urn:miriam:chebi:CHEBI%3A46911"/>
                  <rdf:li rdf:resource="urn:miriam:kegg.compound:C00077"/>
                  <rdf:li rdf:resource="urn:miriam:pubchem.compound:6992088"/>
                  <rdf:li rdf:resource="urn:miriam:biocyc:META%3AL-ORNITHINE"/>
                </rdf:Bag>
              </bqbiol:is>
            </rdf:Description>
          </rdf:RDF>
        </annotation>
      </species>
      <species metaid="GDP__45__MANNOSE_C" id="GDP__45__MANNOSE_C" name="GDP-&amp;alpha;-D-mannose" compartment="C" initialAmount="1" substanceUnits="mole" hasOnlySubstanceUnits="true" boundaryCondition="false" constant="false">
        <notes>
          <body xmlns="http://www.w3.org/1999/xhtml">
            <p>FORMULA: C16H23N5O16P2</p>
            <p>CHARGE: -2</p>
          </body>
        </notes>
        <annotation>
          <rdf:RDF xmlns:rdf="http://www.w3.org/1999/02/22-rdf-syntax-ns#" xmlns:dc="http://purl.org/dc/elements/1.1/" xmlns:dcterms="http://purl.org/dc/terms/" xmlns:vCard="http://www.w3.org/2001/vcard-rdf/3.0#" xmlns:bqbiol="http://biomodels.net/biology-qualifiers/" xmlns:bqmodel="http://biomodels.net/model-qualifiers/">
            <rdf:Description rdf:about="#GDP__45__MANNOSE_C">
              <bqbiol:is>
                <rdf:Bag>
                  <rdf:li rdf:resource="urn:miriam:chebi:CHEBI%3A57527"/>
                  <rdf:li rdf:resource="urn:miriam:pubchem.compound:46878389"/>
                  <rdf:li rdf:resource="urn:miriam:cas:18441-12-8"/>
                  <rdf:li rdf:resource="urn:miriam:cas:3123-67-9"/>
                  <rdf:li rdf:resource="urn:miriam:kegg.compound:C00096"/>
                  <rdf:li rdf:resource="urn:miriam:biocyc:META%3AGDP-MANNOSE"/>
                </rdf:Bag>
              </bqbiol:is>
            </rdf:Description>
          </rdf:RDF>
        </annotation>
      </species>
      <species metaid="DOLICHOLP_C" id="DOLICHOLP_C" name="DOLICHOLP" compartment="C" initialAmount="1" substanceUnits="mole" hasOnlySubstanceUnits="true" boundaryCondition="false" constant="false">
        <notes>
          <body xmlns="http://www.w3.org/1999/xhtml">
            <p>FORMULA: C80H131O4P1</p>
            <p>CHARGE: -2</p>
          </body>
        </notes>
        <annotation>
          <rdf:RDF xmlns:rdf="http://www.w3.org/1999/02/22-rdf-syntax-ns#" xmlns:dc="http://purl.org/dc/elements/1.1/" xmlns:dcterms="http://purl.org/dc/terms/" xmlns:vCard="http://www.w3.org/2001/vcard-rdf/3.0#" xmlns:bqbiol="http://biomodels.net/biology-qualifiers/" xmlns:bqmodel="http://biomodels.net/model-qualifiers/">
            <rdf:Description rdf:about="#DOLICHOLP_C">
              <bqbiol:is>
                <rdf:Bag>
                  <rdf:li rdf:resource="urn:miriam:biocyc:META%3ADOLICHOLP"/>
                </rdf:Bag>
              </bqbiol:is>
            </rdf:Description>
          </rdf:RDF>
        </annotation>
      </species>
      <species metaid="CPD__45__171_C" id="CPD__45__171_C" name="CPD-171" compartment="C" initialAmount="1" substanceUnits="mole" hasOnlySubstanceUnits="true" boundaryCondition="false" constant="false">
        <notes>
          <body xmlns="http://www.w3.org/1999/xhtml">
            <p>FORMULA: C86H142O9P1</p>
            <p>CHARGE: -1</p>
          </body>
        </notes>
        <annotation>
          <rdf:RDF xmlns:rdf="http://www.w3.org/1999/02/22-rdf-syntax-ns#" xmlns:dc="http://purl.org/dc/elements/1.1/" xmlns:dcterms="http://purl.org/dc/terms/" xmlns:vCard="http://www.w3.org/2001/vcard-rdf/3.0#" xmlns:bqbiol="http://biomodels.net/biology-qualifiers/" xmlns:bqmodel="http://biomodels.net/model-qualifiers/">
            <rdf:Description rdf:about="#CPD__45__171_C">
              <bqbiol:is>
                <rdf:Bag>
                  <rdf:li rdf:resource="urn:miriam:biocyc:META%3ACPD-171"/>
                </rdf:Bag>
              </bqbiol:is>
            </rdf:Description>
          </rdf:RDF>
        </annotation>
      </species>
      <species metaid="GDP_C" id="GDP_C" name="GDP" compartment="C" initialAmount="1" substanceUnits="mole" hasOnlySubstanceUnits="true" boundaryCondition="false" constant="false">
        <notes>
          <body xmlns="http://www.w3.org/1999/xhtml">
            <p>FORMULA: C10H12N5O11P2</p>
            <p>CHARGE: -3</p>
          </body>
        </notes>
        <annotation>
          <rdf:RDF xmlns:rdf="http://www.w3.org/1999/02/22-rdf-syntax-ns#" xmlns:dc="http://purl.org/dc/elements/1.1/" xmlns:dcterms="http://purl.org/dc/terms/" xmlns:vCard="http://www.w3.org/2001/vcard-rdf/3.0#" xmlns:bqbiol="http://biomodels.net/biology-qualifiers/" xmlns:bqmodel="http://biomodels.net/model-qualifiers/">
            <rdf:Description rdf:about="#GDP_C">
              <bqbiol:is>
                <rdf:Bag>
                  <rdf:li rdf:resource="urn:miriam:chebi:CHEBI%3A58189"/>
                  <rdf:li rdf:resource="urn:miriam:pubchem.compound:21604868"/>
                  <rdf:li rdf:resource="urn:miriam:kegg.compound:C00035"/>
                  <rdf:li rdf:resource="urn:miriam:cas:146-91-8"/>
                  <rdf:li rdf:resource="urn:miriam:biocyc:META%3AGDP"/>
                </rdf:Bag>
              </bqbiol:is>
            </rdf:Description>
          </rdf:RDF>
        </annotation>
      </species>
      <species metaid="UDP__45__GLUCURONATE_C" id="UDP__45__GLUCURONATE_C" name="UDP-D-glucuronate" compartment="C" initialAmount="1" substanceUnits="mole" hasOnlySubstanceUnits="true" boundaryCondition="false" constant="false">
        <notes>
          <body xmlns="http://www.w3.org/1999/xhtml">
            <p>FORMULA: C15H19N2O18P2</p>
            <p>CHARGE: -3</p>
          </body>
        </notes>
        <annotation>
          <rdf:RDF xmlns:rdf="http://www.w3.org/1999/02/22-rdf-syntax-ns#" xmlns:dc="http://purl.org/dc/elements/1.1/" xmlns:dcterms="http://purl.org/dc/terms/" xmlns:vCard="http://www.w3.org/2001/vcard-rdf/3.0#" xmlns:bqbiol="http://biomodels.net/biology-qualifiers/" xmlns:bqmodel="http://biomodels.net/model-qualifiers/">
            <rdf:Description rdf:about="#UDP__45__GLUCURONATE_C">
              <bqbiol:is>
                <rdf:Bag>
                  <rdf:li rdf:resource="urn:miriam:chebi:CHEBI%3A58052"/>
                  <rdf:li rdf:resource="urn:miriam:pubchem.compound:25202620"/>
                  <rdf:li rdf:resource="urn:miriam:kegg.compound:C00167"/>
                  <rdf:li rdf:resource="urn:miriam:cas:2616-64-0"/>
                  <rdf:li rdf:resource="urn:miriam:biocyc:META%3AUDP-GLUCURONATE"/>
                </rdf:Bag>
              </bqbiol:is>
            </rdf:Description>
          </rdf:RDF>
        </annotation>
      </species>
      <species metaid="CARBON__45__DIOXIDE_C" id="CARBON__45__DIOXIDE_C" name="CO&lt;SUB&gt;2&lt;/SUB&gt;" compartment="C" initialAmount="1" substanceUnits="mole" hasOnlySubstanceUnits="true" boundaryCondition="false" constant="false">
        <notes>
          <body xmlns="http://www.w3.org/1999/xhtml">
            <p>FORMULA: C1O2</p>
            <p>CHARGE: 0</p>
          </body>
        </notes>
        <annotation>
          <rdf:RDF xmlns:rdf="http://www.w3.org/1999/02/22-rdf-syntax-ns#" xmlns:dc="http://purl.org/dc/elements/1.1/" xmlns:dcterms="http://purl.org/dc/terms/" xmlns:vCard="http://www.w3.org/2001/vcard-rdf/3.0#" xmlns:bqbiol="http://biomodels.net/biology-qualifiers/" xmlns:bqmodel="http://biomodels.net/model-qualifiers/">
            <rdf:Description rdf:about="#CARBON__45__DIOXIDE_C">
              <bqbiol:is>
                <rdf:Bag>
                  <rdf:li rdf:resource="urn:miriam:kegg.compound:C00011"/>
                  <rdf:li rdf:resource="urn:miriam:pubchem.compound:280"/>
                  <rdf:li rdf:resource="urn:miriam:chebi:CHEBI%3A16526"/>
                  <rdf:li rdf:resource="urn:miriam:pubchem.compound:280"/>
                  <rdf:li rdf:resource="urn:miriam:pubchem.compound:280"/>
                  <rdf:li rdf:resource="urn:miriam:chebi:CHEBI%3A16526"/>
                  <rdf:li rdf:resource="urn:miriam:kegg.compound:C00011"/>
                  <rdf:li rdf:resource="urn:miriam:cas:124-38-9"/>
                  <rdf:li rdf:resource="urn:miriam:biocyc:META%3ACARBON-DIOXIDE"/>
                </rdf:Bag>
              </bqbiol:is>
            </rdf:Description>
          </rdf:RDF>
        </annotation>
      </species>
      <species metaid="UDP__45__APIOSE_C" id="UDP__45__APIOSE_C" name="UDP-D-apiose" compartment="C" initialAmount="1" substanceUnits="mole" hasOnlySubstanceUnits="true" boundaryCondition="false" constant="false">
        <notes>
          <body xmlns="http://www.w3.org/1999/xhtml">
            <p>FORMULA: C14H20N2O16P2</p>
            <p>CHARGE: -2</p>
          </body>
        </notes>
        <annotation>
          <rdf:RDF xmlns:rdf="http://www.w3.org/1999/02/22-rdf-syntax-ns#" xmlns:dc="http://purl.org/dc/elements/1.1/" xmlns:dcterms="http://purl.org/dc/terms/" xmlns:vCard="http://www.w3.org/2001/vcard-rdf/3.0#" xmlns:bqbiol="http://biomodels.net/biology-qualifiers/" xmlns:bqmodel="http://biomodels.net/model-qualifiers/">
            <rdf:Description rdf:about="#UDP__45__APIOSE_C">
              <bqbiol:is>
                <rdf:Bag>
                  <rdf:li rdf:resource="urn:miriam:pubchem.compound:25245215"/>
                  <rdf:li rdf:resource="urn:miriam:kegg.compound:C01623"/>
                  <rdf:li rdf:resource="urn:miriam:biocyc:META%3AUDP-APIOSE"/>
                </rdf:Bag>
              </bqbiol:is>
            </rdf:Description>
          </rdf:RDF>
        </annotation>
      </species>
      <species metaid="BETA__45__D__45__FRUCTOSE_C" id="BETA__45__D__45__FRUCTOSE_C" name="&amp;beta;-D-fructofuranose" compartment="C" initialAmount="1" substanceUnits="mole" hasOnlySubstanceUnits="true" boundaryCondition="false" constant="false">
        <notes>
          <body xmlns="http://www.w3.org/1999/xhtml">
            <p>FORMULA: C6H12O6</p>
            <p>CHARGE: 0</p>
          </body>
        </notes>
        <annotation>
          <rdf:RDF xmlns:rdf="http://www.w3.org/1999/02/22-rdf-syntax-ns#" xmlns:dc="http://purl.org/dc/elements/1.1/" xmlns:dcterms="http://purl.org/dc/terms/" xmlns:vCard="http://www.w3.org/2001/vcard-rdf/3.0#" xmlns:bqbiol="http://biomodels.net/biology-qualifiers/" xmlns:bqmodel="http://biomodels.net/model-qualifiers/">
            <rdf:Description rdf:about="#BETA__45__D__45__FRUCTOSE_C">
              <bqbiol:is>
                <rdf:Bag>
                  <rdf:li rdf:resource="urn:miriam:chebi:CHEBI%3A28645"/>
                  <rdf:li rdf:resource="urn:miriam:pubchem.compound:439709"/>
                  <rdf:li rdf:resource="urn:miriam:kegg.compound:C02336"/>
                  <rdf:li rdf:resource="urn:miriam:biocyc:META%3ABETA-D-FRUCTOSE"/>
                </rdf:Bag>
              </bqbiol:is>
            </rdf:Description>
          </rdf:RDF>
        </annotation>
      </species>
      <species metaid="BETA__45__D__45__FRUCTOSE_E" id="BETA__45__D__45__FRUCTOSE_E" name="&amp;beta;-D-fructofuranose" compartment="E" initialAmount="1" substanceUnits="mole" hasOnlySubstanceUnits="true" boundaryCondition="true" constant="false">
        <notes>
          <body xmlns="http://www.w3.org/1999/xhtml">
            <p>FORMULA: C6H12O6</p>
            <p>CHARGE: 0</p>
          </body>
        </notes>
        <annotation>
          <rdf:RDF xmlns:rdf="http://www.w3.org/1999/02/22-rdf-syntax-ns#" xmlns:dc="http://purl.org/dc/elements/1.1/" xmlns:dcterms="http://purl.org/dc/terms/" xmlns:vCard="http://www.w3.org/2001/vcard-rdf/3.0#" xmlns:bqbiol="http://biomodels.net/biology-qualifiers/" xmlns:bqmodel="http://biomodels.net/model-qualifiers/">
            <rdf:Description rdf:about="#BETA__45__D__45__FRUCTOSE_E">
              <bqbiol:is>
                <rdf:Bag>
                  <rdf:li rdf:resource="urn:miriam:chebi:CHEBI%3A28645"/>
                  <rdf:li rdf:resource="urn:miriam:pubchem.compound:439709"/>
                  <rdf:li rdf:resource="urn:miriam:kegg.compound:C02336"/>
                  <rdf:li rdf:resource="urn:miriam:biocyc:META%3ABETA-D-FRUCTOSE"/>
                </rdf:Bag>
              </bqbiol:is>
            </rdf:Description>
          </rdf:RDF>
        </annotation>
      </species>
      <species metaid="DCTP_C" id="DCTP_C" name="dCTP" compartment="C" initialAmount="1" substanceUnits="mole" hasOnlySubstanceUnits="true" boundaryCondition="false" constant="false">
        <notes>
          <body xmlns="http://www.w3.org/1999/xhtml">
            <p>FORMULA: C9H12N3O13P3</p>
            <p>CHARGE: -4</p>
          </body>
        </notes>
        <annotation>
          <rdf:RDF xmlns:rdf="http://www.w3.org/1999/02/22-rdf-syntax-ns#" xmlns:dc="http://purl.org/dc/elements/1.1/" xmlns:dcterms="http://purl.org/dc/terms/" xmlns:vCard="http://www.w3.org/2001/vcard-rdf/3.0#" xmlns:bqbiol="http://biomodels.net/biology-qualifiers/" xmlns:bqmodel="http://biomodels.net/model-qualifiers/">
            <rdf:Description rdf:about="#DCTP_C">
              <bqbiol:is>
                <rdf:Bag>
                  <rdf:li rdf:resource="urn:miriam:chebi:CHEBI%3A61481"/>
                  <rdf:li rdf:resource="urn:miriam:pubchem.compound:25244665"/>
                  <rdf:li rdf:resource="urn:miriam:kegg.compound:C00458"/>
                  <rdf:li rdf:resource="urn:miriam:cas:2056-98-6"/>
                  <rdf:li rdf:resource="urn:miriam:biocyc:META%3ADCTP"/>
                </rdf:Bag>
              </bqbiol:is>
            </rdf:Description>
          </rdf:RDF>
        </annotation>
      </species>
      <species metaid="DUTP_C" id="DUTP_C" name="dUTP" compartment="C" initialAmount="1" substanceUnits="mole" hasOnlySubstanceUnits="true" boundaryCondition="false" constant="false">
        <notes>
          <body xmlns="http://www.w3.org/1999/xhtml">
            <p>FORMULA: C9H11N2O14P3</p>
            <p>CHARGE: -4</p>
          </body>
        </notes>
        <annotation>
          <rdf:RDF xmlns:rdf="http://www.w3.org/1999/02/22-rdf-syntax-ns#" xmlns:dc="http://purl.org/dc/elements/1.1/" xmlns:dcterms="http://purl.org/dc/terms/" xmlns:vCard="http://www.w3.org/2001/vcard-rdf/3.0#" xmlns:bqbiol="http://biomodels.net/biology-qualifiers/" xmlns:bqmodel="http://biomodels.net/model-qualifiers/">
            <rdf:Description rdf:about="#DUTP_C">
              <bqbiol:is>
                <rdf:Bag>
                  <rdf:li rdf:resource="urn:miriam:chebi:CHEBI%3A61555"/>
                  <rdf:li rdf:resource="urn:miriam:pubchem.compound:25244408"/>
                  <rdf:li rdf:resource="urn:miriam:kegg.compound:C00460"/>
                  <rdf:li rdf:resource="urn:miriam:cas:1173-82-6"/>
                  <rdf:li rdf:resource="urn:miriam:biocyc:META%3ADUTP"/>
                </rdf:Bag>
              </bqbiol:is>
            </rdf:Description>
          </rdf:RDF>
        </annotation>
      </species>
      <species metaid="PRO_V" id="PRO_V" name="L-proline" compartment="V" initialAmount="1" substanceUnits="mole" hasOnlySubstanceUnits="true" boundaryCondition="false" constant="false">
        <notes>
          <body xmlns="http://www.w3.org/1999/xhtml">
            <p>FORMULA: C5H9N1O2</p>
            <p>CHARGE: 0</p>
          </body>
        </notes>
        <annotation>
          <rdf:RDF xmlns:rdf="http://www.w3.org/1999/02/22-rdf-syntax-ns#" xmlns:dc="http://purl.org/dc/elements/1.1/" xmlns:dcterms="http://purl.org/dc/terms/" xmlns:vCard="http://www.w3.org/2001/vcard-rdf/3.0#" xmlns:bqbiol="http://biomodels.net/biology-qualifiers/" xmlns:bqmodel="http://biomodels.net/model-qualifiers/">
            <rdf:Description rdf:about="#PRO_V">
              <bqbiol:is>
                <rdf:Bag>
                  <rdf:li rdf:resource="urn:miriam:chebi:CHEBI%3A60039"/>
                  <rdf:li rdf:resource="urn:miriam:pubchem.compound:6971047"/>
                  <rdf:li rdf:resource="urn:miriam:kegg.compound:C00148"/>
                  <rdf:li rdf:resource="urn:miriam:cas:147-85-3"/>
                  <rdf:li rdf:resource="urn:miriam:biocyc:META%3APRO"/>
                </rdf:Bag>
              </bqbiol:is>
            </rdf:Description>
          </rdf:RDF>
        </annotation>
      </species>
      <species metaid="OXYGEN__45__MOLECULE_V" id="OXYGEN__45__MOLECULE_V" name="oxygen" compartment="V" initialAmount="1" substanceUnits="mole" hasOnlySubstanceUnits="true" boundaryCondition="false" constant="false">
        <notes>
          <body xmlns="http://www.w3.org/1999/xhtml">
            <p>FORMULA: O2</p>
            <p>CHARGE: 0</p>
          </body>
        </notes>
        <annotation>
          <rdf:RDF xmlns:rdf="http://www.w3.org/1999/02/22-rdf-syntax-ns#" xmlns:dc="http://purl.org/dc/elements/1.1/" xmlns:dcterms="http://purl.org/dc/terms/" xmlns:vCard="http://www.w3.org/2001/vcard-rdf/3.0#" xmlns:bqbiol="http://biomodels.net/biology-qualifiers/" xmlns:bqmodel="http://biomodels.net/model-qualifiers/">
            <rdf:Description rdf:about="#OXYGEN__45__MOLECULE_V">
              <bqbiol:is>
                <rdf:Bag>
                  <rdf:li rdf:resource="urn:miriam:pubchem.compound:977"/>
                  <rdf:li rdf:resource="urn:miriam:chebi:CHEBI%3A15379"/>
                  <rdf:li rdf:resource="urn:miriam:kegg.compound:C00007"/>
                  <rdf:li rdf:resource="urn:miriam:cas:7782-44-7"/>
                  <rdf:li rdf:resource="urn:miriam:biocyc:META%3AOXYGEN-MOLECULE"/>
                </rdf:Bag>
              </bqbiol:is>
            </rdf:Description>
          </rdf:RDF>
        </annotation>
      </species>
      <species metaid="_4__45__HYDROXY__45__L__45__PROLINE_V" id="_4__45__HYDROXY__45__L__45__PROLINE_V" name="&lt;i&gt;trans&lt;/i&gt;-4-hydroxy-L-proline" compartment="V" initialAmount="1" substanceUnits="mole" hasOnlySubstanceUnits="true" boundaryCondition="false" constant="false">
        <notes>
          <body xmlns="http://www.w3.org/1999/xhtml">
            <p>FORMULA: C5H9N1O3</p>
            <p>CHARGE: 0</p>
          </body>
        </notes>
        <annotation>
          <rdf:RDF xmlns:rdf="http://www.w3.org/1999/02/22-rdf-syntax-ns#" xmlns:dc="http://purl.org/dc/elements/1.1/" xmlns:dcterms="http://purl.org/dc/terms/" xmlns:vCard="http://www.w3.org/2001/vcard-rdf/3.0#" xmlns:bqbiol="http://biomodels.net/biology-qualifiers/" xmlns:bqmodel="http://biomodels.net/model-qualifiers/">
            <rdf:Description rdf:about="#_4__45__HYDROXY__45__L__45__PROLINE_V">
              <bqbiol:is>
                <rdf:Bag>
                  <rdf:li rdf:resource="urn:miriam:chebi:CHEBI%3A58375"/>
                  <rdf:li rdf:resource="urn:miriam:pubchem.compound:6971053"/>
                  <rdf:li rdf:resource="urn:miriam:kegg.compound:C01015"/>
                  <rdf:li rdf:resource="urn:miriam:cas:51-35-4"/>
                  <rdf:li rdf:resource="urn:miriam:biocyc:META%3A4-HYDROXY-L-PROLINE"/>
                </rdf:Bag>
              </bqbiol:is>
            </rdf:Description>
          </rdf:RDF>
        </annotation>
      </species>
      <species metaid="SUC_V" id="SUC_V" name="succinate" compartment="V" initialAmount="1" substanceUnits="mole" hasOnlySubstanceUnits="true" boundaryCondition="false" constant="false">
        <notes>
          <body xmlns="http://www.w3.org/1999/xhtml">
            <p>FORMULA: C4H4O4</p>
            <p>CHARGE: -2</p>
          </body>
        </notes>
        <annotation>
          <rdf:RDF xmlns:rdf="http://www.w3.org/1999/02/22-rdf-syntax-ns#" xmlns:dc="http://purl.org/dc/elements/1.1/" xmlns:dcterms="http://purl.org/dc/terms/" xmlns:vCard="http://www.w3.org/2001/vcard-rdf/3.0#" xmlns:bqbiol="http://biomodels.net/biology-qualifiers/" xmlns:bqmodel="http://biomodels.net/model-qualifiers/">
            <rdf:Description rdf:about="#SUC_V">
              <bqbiol:is>
                <rdf:Bag>
                  <rdf:li rdf:resource="urn:miriam:chebi:CHEBI%3A30031"/>
                  <rdf:li rdf:resource="urn:miriam:pubchem.compound:160419"/>
                  <rdf:li rdf:resource="urn:miriam:knapsack:C00001205"/>
                  <rdf:li rdf:resource="urn:miriam:kegg.compound:C00042"/>
                  <rdf:li rdf:resource="urn:miriam:cas:110-15-6"/>
                  <rdf:li rdf:resource="urn:miriam:biocyc:META%3ASUC"/>
                </rdf:Bag>
              </bqbiol:is>
            </rdf:Description>
          </rdf:RDF>
        </annotation>
      </species>
      <species metaid="DIHYDROXY__45__ACETONE__45__PHOSPHATE_H" id="DIHYDROXY__45__ACETONE__45__PHOSPHATE_H" name="dihydroxyacetone phosphate" compartment="H" initialAmount="1" substanceUnits="mole" hasOnlySubstanceUnits="true" boundaryCondition="false" constant="false">
        <notes>
          <body xmlns="http://www.w3.org/1999/xhtml">
            <p>FORMULA: C3H5O6P1</p>
            <p>CHARGE: -2</p>
          </body>
        </notes>
        <annotation>
          <rdf:RDF xmlns:rdf="http://www.w3.org/1999/02/22-rdf-syntax-ns#" xmlns:dc="http://purl.org/dc/elements/1.1/" xmlns:dcterms="http://purl.org/dc/terms/" xmlns:vCard="http://www.w3.org/2001/vcard-rdf/3.0#" xmlns:bqbiol="http://biomodels.net/biology-qualifiers/" xmlns:bqmodel="http://biomodels.net/model-qualifiers/">
            <rdf:Description rdf:about="#DIHYDROXY__45__ACETONE__45__PHOSPHATE_H">
              <bqbiol:is>
                <rdf:Bag>
                  <rdf:li rdf:resource="urn:miriam:chebi:CHEBI%3A57642"/>
                  <rdf:li rdf:resource="urn:miriam:pubchem.compound:4643300"/>
                  <rdf:li rdf:resource="urn:miriam:pubchem.compound:4643300"/>
                  <rdf:li rdf:resource="urn:miriam:kegg.compound:C00111"/>
                  <rdf:li rdf:resource="urn:miriam:cas:57-04-5"/>
                  <rdf:li rdf:resource="urn:miriam:biocyc:META%3ADIHYDROXY-ACETONE-PHOSPHATE"/>
                </rdf:Bag>
              </bqbiol:is>
            </rdf:Description>
          </rdf:RDF>
        </annotation>
      </species>
      <species metaid="Pi_H" id="Pi_H" name="phosphate" compartment="H" initialAmount="1" substanceUnits="mole" hasOnlySubstanceUnits="true" boundaryCondition="false" constant="false">
        <notes>
          <body xmlns="http://www.w3.org/1999/xhtml">
            <p>FORMULA: H1O4P1</p>
            <p>CHARGE: -2</p>
          </body>
        </notes>
        <annotation>
          <rdf:RDF xmlns:rdf="http://www.w3.org/1999/02/22-rdf-syntax-ns#" xmlns:dc="http://purl.org/dc/elements/1.1/" xmlns:dcterms="http://purl.org/dc/terms/" xmlns:vCard="http://www.w3.org/2001/vcard-rdf/3.0#" xmlns:bqbiol="http://biomodels.net/biology-qualifiers/" xmlns:bqmodel="http://biomodels.net/model-qualifiers/">
            <rdf:Description rdf:about="#Pi_H">
              <bqbiol:is>
                <rdf:Bag>
                  <rdf:li rdf:resource="urn:miriam:knapsack:C00007408"/>
                  <rdf:li rdf:resource="urn:miriam:kegg.compound:C00009"/>
                  <rdf:li rdf:resource="urn:miriam:cas:14265-44-2"/>
                  <rdf:li rdf:resource="urn:miriam:biocyc:META%3APi"/>
                </rdf:Bag>
              </bqbiol:is>
            </rdf:Description>
          </rdf:RDF>
        </annotation>
      </species>
      <species metaid="DIHYDROXY__45__ACETONE__45__PHOSPHATE_C" id="DIHYDROXY__45__ACETONE__45__PHOSPHATE_C" name="dihydroxyacetone phosphate" compartment="C" initialAmount="1" substanceUnits="mole" hasOnlySubstanceUnits="true" boundaryCondition="false" constant="false">
        <notes>
          <body xmlns="http://www.w3.org/1999/xhtml">
            <p>FORMULA: C3H5O6P1</p>
            <p>CHARGE: -2</p>
          </body>
        </notes>
        <annotation>
          <rdf:RDF xmlns:rdf="http://www.w3.org/1999/02/22-rdf-syntax-ns#" xmlns:dc="http://purl.org/dc/elements/1.1/" xmlns:dcterms="http://purl.org/dc/terms/" xmlns:vCard="http://www.w3.org/2001/vcard-rdf/3.0#" xmlns:bqbiol="http://biomodels.net/biology-qualifiers/" xmlns:bqmodel="http://biomodels.net/model-qualifiers/">
            <rdf:Description rdf:about="#DIHYDROXY__45__ACETONE__45__PHOSPHATE_C">
              <bqbiol:is>
                <rdf:Bag>
                  <rdf:li rdf:resource="urn:miriam:chebi:CHEBI%3A57642"/>
                  <rdf:li rdf:resource="urn:miriam:pubchem.compound:4643300"/>
                  <rdf:li rdf:resource="urn:miriam:pubchem.compound:4643300"/>
                  <rdf:li rdf:resource="urn:miriam:kegg.compound:C00111"/>
                  <rdf:li rdf:resource="urn:miriam:cas:57-04-5"/>
                  <rdf:li rdf:resource="urn:miriam:biocyc:META%3ADIHYDROXY-ACETONE-PHOSPHATE"/>
                </rdf:Bag>
              </bqbiol:is>
            </rdf:Description>
          </rdf:RDF>
        </annotation>
      </species>
      <species metaid="P__45__COUMAROYL__45__COA_C" id="P__45__COUMAROYL__45__COA_C" name="4-coumaroyl-CoA" compartment="C" initialAmount="1" substanceUnits="mole" hasOnlySubstanceUnits="true" boundaryCondition="false" constant="false">
        <notes>
          <body xmlns="http://www.w3.org/1999/xhtml">
            <p>FORMULA: C30H38N7O18P3S1</p>
            <p>CHARGE: -4</p>
          </body>
        </notes>
        <annotation>
          <rdf:RDF xmlns:rdf="http://www.w3.org/1999/02/22-rdf-syntax-ns#" xmlns:dc="http://purl.org/dc/elements/1.1/" xmlns:dcterms="http://purl.org/dc/terms/" xmlns:vCard="http://www.w3.org/2001/vcard-rdf/3.0#" xmlns:bqbiol="http://biomodels.net/biology-qualifiers/" xmlns:bqmodel="http://biomodels.net/model-qualifiers/">
            <rdf:Description rdf:about="#P__45__COUMAROYL__45__COA_C">
              <bqbiol:is>
                <rdf:Bag>
                  <rdf:li rdf:resource="urn:miriam:pubchem.compound:25244633"/>
                  <rdf:li rdf:resource="urn:miriam:kegg.compound:C00223"/>
                  <rdf:li rdf:resource="urn:miriam:chebi:CHEBI%3A15499"/>
                  <rdf:li rdf:resource="urn:miriam:biocyc:META%3AP-COUMAROYL-COA"/>
                </rdf:Bag>
              </bqbiol:is>
            </rdf:Description>
          </rdf:RDF>
        </annotation>
      </species>
      <species metaid="NADPH_C" id="NADPH_C" name="NADPH" compartment="C" initialAmount="1" substanceUnits="mole" hasOnlySubstanceUnits="true" boundaryCondition="false" constant="false">
        <notes>
          <body xmlns="http://www.w3.org/1999/xhtml">
            <p>FORMULA: C21H26N7O17P3</p>
            <p>CHARGE: -4</p>
          </body>
        </notes>
        <annotation>
          <rdf:RDF xmlns:rdf="http://www.w3.org/1999/02/22-rdf-syntax-ns#" xmlns:dc="http://purl.org/dc/elements/1.1/" xmlns:dcterms="http://purl.org/dc/terms/" xmlns:vCard="http://www.w3.org/2001/vcard-rdf/3.0#" xmlns:bqbiol="http://biomodels.net/biology-qualifiers/" xmlns:bqmodel="http://biomodels.net/model-qualifiers/">
            <rdf:Description rdf:about="#NADPH_C">
              <bqbiol:is>
                <rdf:Bag>
                  <rdf:li rdf:resource="urn:miriam:chebi:CHEBI%3A57783"/>
                  <rdf:li rdf:resource="urn:miriam:pubchem.compound:15983949"/>
                  <rdf:li rdf:resource="urn:miriam:cas:2646-71-1"/>
                  <rdf:li rdf:resource="urn:miriam:kegg.compound:C00005"/>
                  <rdf:li rdf:resource="urn:miriam:biocyc:META%3ANADPH"/>
                </rdf:Bag>
              </bqbiol:is>
            </rdf:Description>
          </rdf:RDF>
        </annotation>
      </species>
      <species metaid="MALONYL__45__COA_C" id="MALONYL__45__COA_C" name="malonyl-CoA" compartment="C" initialAmount="1" substanceUnits="mole" hasOnlySubstanceUnits="true" boundaryCondition="false" constant="false">
        <notes>
          <body xmlns="http://www.w3.org/1999/xhtml">
            <p>FORMULA: C24H33N7O19P3S1</p>
            <p>CHARGE: -5</p>
          </body>
        </notes>
        <annotation>
          <rdf:RDF xmlns:rdf="http://www.w3.org/1999/02/22-rdf-syntax-ns#" xmlns:dc="http://purl.org/dc/elements/1.1/" xmlns:dcterms="http://purl.org/dc/terms/" xmlns:vCard="http://www.w3.org/2001/vcard-rdf/3.0#" xmlns:bqbiol="http://biomodels.net/biology-qualifiers/" xmlns:bqmodel="http://biomodels.net/model-qualifiers/">
            <rdf:Description rdf:about="#MALONYL__45__COA_C">
              <bqbiol:is>
                <rdf:Bag>
                  <rdf:li rdf:resource="urn:miriam:pubchem.compound:25246281"/>
                  <rdf:li rdf:resource="urn:miriam:kegg.compound:C00083"/>
                  <rdf:li rdf:resource="urn:miriam:cas:524-14-1"/>
                  <rdf:li rdf:resource="urn:miriam:biocyc:META%3AMALONYL-COA"/>
                </rdf:Bag>
              </bqbiol:is>
            </rdf:Description>
          </rdf:RDF>
        </annotation>
      </species>
      <species metaid="CPD__45__3041_C" id="CPD__45__3041_C" name="isoliquiritigenin" compartment="C" initialAmount="1" substanceUnits="mole" hasOnlySubstanceUnits="true" boundaryCondition="false" constant="false">
        <notes>
          <body xmlns="http://www.w3.org/1999/xhtml">
            <p>FORMULA: C15H12O4</p>
            <p>CHARGE: 0</p>
          </body>
        </notes>
        <annotation>
          <rdf:RDF xmlns:rdf="http://www.w3.org/1999/02/22-rdf-syntax-ns#" xmlns:dc="http://purl.org/dc/elements/1.1/" xmlns:dcterms="http://purl.org/dc/terms/" xmlns:vCard="http://www.w3.org/2001/vcard-rdf/3.0#" xmlns:bqbiol="http://biomodels.net/biology-qualifiers/" xmlns:bqmodel="http://biomodels.net/model-qualifiers/">
            <rdf:Description rdf:about="#CPD__45__3041_C">
              <bqbiol:is>
                <rdf:Bag>
                  <rdf:li rdf:resource="urn:miriam:chebi:CHEBI%3A310312"/>
                  <rdf:li rdf:resource="urn:miriam:pubchem.compound:638278"/>
                  <rdf:li rdf:resource="urn:miriam:kegg.compound:C08650"/>
                  <rdf:li rdf:resource="urn:miriam:biocyc:META%3ACPD-3041"/>
                </rdf:Bag>
              </bqbiol:is>
            </rdf:Description>
          </rdf:RDF>
        </annotation>
      </species>
      <species metaid="NADP_C" id="NADP_C" name="NADP&lt;sup&gt;+&lt;/sup&gt;" compartment="C" initialAmount="1" substanceUnits="mole" hasOnlySubstanceUnits="true" boundaryCondition="false" constant="false">
        <notes>
          <body xmlns="http://www.w3.org/1999/xhtml">
            <p>FORMULA: C21H25N7O17P3</p>
            <p>CHARGE: -3</p>
          </body>
        </notes>
        <annotation>
          <rdf:RDF xmlns:rdf="http://www.w3.org/1999/02/22-rdf-syntax-ns#" xmlns:dc="http://purl.org/dc/elements/1.1/" xmlns:dcterms="http://purl.org/dc/terms/" xmlns:vCard="http://www.w3.org/2001/vcard-rdf/3.0#" xmlns:bqbiol="http://biomodels.net/biology-qualifiers/" xmlns:bqmodel="http://biomodels.net/model-qualifiers/">
            <rdf:Description rdf:about="#NADP_C">
              <bqbiol:is>
                <rdf:Bag>
                  <rdf:li rdf:resource="urn:miriam:chebi:CHEBI%3A58349"/>
                  <rdf:li rdf:resource="urn:miriam:pubchem.compound:15938972"/>
                  <rdf:li rdf:resource="urn:miriam:kegg.compound:C00006"/>
                  <rdf:li rdf:resource="urn:miriam:cas:53-59-8"/>
                  <rdf:li rdf:resource="urn:miriam:biocyc:META%3ANADP"/>
                </rdf:Bag>
              </bqbiol:is>
            </rdf:Description>
          </rdf:RDF>
        </annotation>
      </species>
      <species metaid="NADPH_V" id="NADPH_V" name="NADPH" compartment="V" initialAmount="1" substanceUnits="mole" hasOnlySubstanceUnits="true" boundaryCondition="false" constant="false">
        <notes>
          <body xmlns="http://www.w3.org/1999/xhtml">
            <p>FORMULA: C21H26N7O17P3</p>
            <p>CHARGE: -4</p>
          </body>
        </notes>
        <annotation>
          <rdf:RDF xmlns:rdf="http://www.w3.org/1999/02/22-rdf-syntax-ns#" xmlns:dc="http://purl.org/dc/elements/1.1/" xmlns:dcterms="http://purl.org/dc/terms/" xmlns:vCard="http://www.w3.org/2001/vcard-rdf/3.0#" xmlns:bqbiol="http://biomodels.net/biology-qualifiers/" xmlns:bqmodel="http://biomodels.net/model-qualifiers/">
            <rdf:Description rdf:about="#NADPH_V">
              <bqbiol:is>
                <rdf:Bag>
                  <rdf:li rdf:resource="urn:miriam:chebi:CHEBI%3A57783"/>
                  <rdf:li rdf:resource="urn:miriam:pubchem.compound:15983949"/>
                  <rdf:li rdf:resource="urn:miriam:cas:2646-71-1"/>
                  <rdf:li rdf:resource="urn:miriam:kegg.compound:C00005"/>
                  <rdf:li rdf:resource="urn:miriam:biocyc:META%3ANADPH"/>
                </rdf:Bag>
              </bqbiol:is>
            </rdf:Description>
          </rdf:RDF>
        </annotation>
      </species>
      <species metaid="S__45__N__45__METHYLCOCLAURINE_V" id="S__45__N__45__METHYLCOCLAURINE_V" name="S-N-methylcoclaurine" compartment="V" initialAmount="1" substanceUnits="mole" hasOnlySubstanceUnits="true" boundaryCondition="false" constant="false">
        <notes>
          <body xmlns="http://www.w3.org/1999/xhtml">
            <p>FORMULA: C18H22N1O3</p>
            <p>CHARGE: 1</p>
          </body>
        </notes>
        <annotation>
          <rdf:RDF xmlns:rdf="http://www.w3.org/1999/02/22-rdf-syntax-ns#" xmlns:dc="http://purl.org/dc/elements/1.1/" xmlns:dcterms="http://purl.org/dc/terms/" xmlns:vCard="http://www.w3.org/2001/vcard-rdf/3.0#" xmlns:bqbiol="http://biomodels.net/biology-qualifiers/" xmlns:bqmodel="http://biomodels.net/model-qualifiers/">
            <rdf:Description rdf:about="#S__45__N__45__METHYLCOCLAURINE_V">
              <bqbiol:is>
                <rdf:Bag>
                  <rdf:li rdf:resource="urn:miriam:pubchem.compound:6971067"/>
                  <rdf:li rdf:resource="urn:miriam:kegg.compound:C05176"/>
                  <rdf:li rdf:resource="urn:miriam:cas:3423-07-2"/>
                  <rdf:li rdf:resource="urn:miriam:biocyc:META%3AS-N-METHYLCOCLAURINE"/>
                </rdf:Bag>
              </bqbiol:is>
            </rdf:Description>
          </rdf:RDF>
        </annotation>
      </species>
      <species metaid="_3__45__HYDROXY__45__N__45__METHYL__45__S__45__COCLAURINE_V" id="_3__45__HYDROXY__45__N__45__METHYL__45__S__45__COCLAURINE_V" name="3&apos;-hydroxy-N-methyl-(S)-coclaurine" compartment="V" initialAmount="1" substanceUnits="mole" hasOnlySubstanceUnits="true" boundaryCondition="false" constant="false">
        <notes>
          <body xmlns="http://www.w3.org/1999/xhtml">
            <p>FORMULA: C18H22N1O4</p>
            <p>CHARGE: 1</p>
          </body>
        </notes>
        <annotation>
          <rdf:RDF xmlns:rdf="http://www.w3.org/1999/02/22-rdf-syntax-ns#" xmlns:dc="http://purl.org/dc/elements/1.1/" xmlns:dcterms="http://purl.org/dc/terms/" xmlns:vCard="http://www.w3.org/2001/vcard-rdf/3.0#" xmlns:bqbiol="http://biomodels.net/biology-qualifiers/" xmlns:bqmodel="http://biomodels.net/model-qualifiers/">
            <rdf:Description rdf:about="#_3__45__HYDROXY__45__N__45__METHYL__45__S__45__COCLAURINE_V">
              <bqbiol:is>
                <rdf:Bag>
                  <rdf:li rdf:resource="urn:miriam:chebi:CHEBI%3A58010"/>
                  <rdf:li rdf:resource="urn:miriam:pubchem.compound:25203738"/>
                  <rdf:li rdf:resource="urn:miriam:kegg.compound:C05202"/>
                  <rdf:li rdf:resource="urn:miriam:biocyc:META%3A3-HYDROXY-N-METHYL-S-COCLAURINE"/>
                </rdf:Bag>
              </bqbiol:is>
            </rdf:Description>
          </rdf:RDF>
        </annotation>
      </species>
      <species metaid="WATER_V" id="WATER_V" name="H&lt;SUB&gt;2&lt;/SUB&gt;O" compartment="V" initialAmount="1" substanceUnits="mole" hasOnlySubstanceUnits="true" boundaryCondition="false" constant="false">
        <notes>
          <body xmlns="http://www.w3.org/1999/xhtml">
            <p>FORMULA: H2O1</p>
            <p>CHARGE: 0</p>
          </body>
        </notes>
        <annotation>
          <rdf:RDF xmlns:rdf="http://www.w3.org/1999/02/22-rdf-syntax-ns#" xmlns:dc="http://purl.org/dc/elements/1.1/" xmlns:dcterms="http://purl.org/dc/terms/" xmlns:vCard="http://www.w3.org/2001/vcard-rdf/3.0#" xmlns:bqbiol="http://biomodels.net/biology-qualifiers/" xmlns:bqmodel="http://biomodels.net/model-qualifiers/">
            <rdf:Description rdf:about="#WATER_V">
              <bqbiol:is>
                <rdf:Bag>
                  <rdf:li rdf:resource="urn:miriam:chebi:CHEBI%3A15377"/>
                  <rdf:li rdf:resource="urn:miriam:kegg.compound:C00001"/>
                  <rdf:li rdf:resource="urn:miriam:pubchem.compound:962"/>
                  <rdf:li rdf:resource="urn:miriam:chebi:CHEBI%3A15377"/>
                  <rdf:li rdf:resource="urn:miriam:pubchem.compound:962"/>
                  <rdf:li rdf:resource="urn:miriam:kegg.compound:C00001"/>
                  <rdf:li rdf:resource="urn:miriam:cas:7732-18-5"/>
                  <rdf:li rdf:resource="urn:miriam:biocyc:META%3AWATER"/>
                </rdf:Bag>
              </bqbiol:is>
            </rdf:Description>
          </rdf:RDF>
        </annotation>
      </species>
      <species metaid="NADP_V" id="NADP_V" name="NADP&lt;sup&gt;+&lt;/sup&gt;" compartment="V" initialAmount="1" substanceUnits="mole" hasOnlySubstanceUnits="true" boundaryCondition="false" constant="false">
        <notes>
          <body xmlns="http://www.w3.org/1999/xhtml">
            <p>FORMULA: C21H25N7O17P3</p>
            <p>CHARGE: -3</p>
          </body>
        </notes>
        <annotation>
          <rdf:RDF xmlns:rdf="http://www.w3.org/1999/02/22-rdf-syntax-ns#" xmlns:dc="http://purl.org/dc/elements/1.1/" xmlns:dcterms="http://purl.org/dc/terms/" xmlns:vCard="http://www.w3.org/2001/vcard-rdf/3.0#" xmlns:bqbiol="http://biomodels.net/biology-qualifiers/" xmlns:bqmodel="http://biomodels.net/model-qualifiers/">
            <rdf:Description rdf:about="#NADP_V">
              <bqbiol:is>
                <rdf:Bag>
                  <rdf:li rdf:resource="urn:miriam:chebi:CHEBI%3A58349"/>
                  <rdf:li rdf:resource="urn:miriam:pubchem.compound:15938972"/>
                  <rdf:li rdf:resource="urn:miriam:kegg.compound:C00006"/>
                  <rdf:li rdf:resource="urn:miriam:cas:53-59-8"/>
                  <rdf:li rdf:resource="urn:miriam:biocyc:META%3ANADP"/>
                </rdf:Bag>
              </bqbiol:is>
            </rdf:Description>
          </rdf:RDF>
        </annotation>
      </species>
      <species metaid="CPD__45__499_C" id="CPD__45__499_C" name="mevalonate-5-phosphate" compartment="C" initialAmount="1" substanceUnits="mole" hasOnlySubstanceUnits="true" boundaryCondition="false" constant="false">
        <notes>
          <body xmlns="http://www.w3.org/1999/xhtml">
            <p>FORMULA: C6H10O7P1</p>
            <p>CHARGE: -3</p>
          </body>
        </notes>
        <annotation>
          <rdf:RDF xmlns:rdf="http://www.w3.org/1999/02/22-rdf-syntax-ns#" xmlns:dc="http://purl.org/dc/elements/1.1/" xmlns:dcterms="http://purl.org/dc/terms/" xmlns:vCard="http://www.w3.org/2001/vcard-rdf/3.0#" xmlns:bqbiol="http://biomodels.net/biology-qualifiers/" xmlns:bqmodel="http://biomodels.net/model-qualifiers/">
            <rdf:Description rdf:about="#CPD__45__499_C">
              <bqbiol:is>
                <rdf:Bag>
                  <rdf:li rdf:resource="urn:miriam:chebi:CHEBI%3A58146"/>
                  <rdf:li rdf:resource="urn:miriam:pubchem.compound:25244548"/>
                  <rdf:li rdf:resource="urn:miriam:kegg.compound:C01107"/>
                  <rdf:li rdf:resource="urn:miriam:cas:73566-35-5"/>
                  <rdf:li rdf:resource="urn:miriam:biocyc:META%3ACPD-499"/>
                </rdf:Bag>
              </bqbiol:is>
            </rdf:Description>
          </rdf:RDF>
        </annotation>
      </species>
      <species metaid="CPD__45__641_C" id="CPD__45__641_C" name="mevalonate-diphosphate" compartment="C" initialAmount="1" substanceUnits="mole" hasOnlySubstanceUnits="true" boundaryCondition="false" constant="false">
        <notes>
          <body xmlns="http://www.w3.org/1999/xhtml">
            <p>FORMULA: C6H10O10P2</p>
            <p>CHARGE: -4</p>
          </body>
        </notes>
        <annotation>
          <rdf:RDF xmlns:rdf="http://www.w3.org/1999/02/22-rdf-syntax-ns#" xmlns:dc="http://purl.org/dc/elements/1.1/" xmlns:dcterms="http://purl.org/dc/terms/" xmlns:vCard="http://www.w3.org/2001/vcard-rdf/3.0#" xmlns:bqbiol="http://biomodels.net/biology-qualifiers/" xmlns:bqmodel="http://biomodels.net/model-qualifiers/">
            <rdf:Description rdf:about="#CPD__45__641_C">
              <bqbiol:is>
                <rdf:Bag>
                  <rdf:li rdf:resource="urn:miriam:pubchem.compound:24916915"/>
                  <rdf:li rdf:resource="urn:miriam:kegg.compound:C01143"/>
                  <rdf:li rdf:resource="urn:miriam:cas:4872-34-8"/>
                  <rdf:li rdf:resource="urn:miriam:biocyc:META%3ACPD-641"/>
                </rdf:Bag>
              </bqbiol:is>
            </rdf:Description>
          </rdf:RDF>
        </annotation>
      </species>
      <species metaid="AMINO__45__HYDROXYMETHYL__45__METHYL__45__PYR__45__P_H" id="AMINO__45__HYDROXYMETHYL__45__METHYL__45__PYR__45__P_H" name="4-amino-2-methyl-5-phosphomethylpyrimidine" compartment="H" initialAmount="1" substanceUnits="mole" hasOnlySubstanceUnits="true" boundaryCondition="false" constant="false">
        <notes>
          <body xmlns="http://www.w3.org/1999/xhtml">
            <p>FORMULA: C6H8N3O4P1</p>
            <p>CHARGE: -2</p>
          </body>
        </notes>
        <annotation>
          <rdf:RDF xmlns:rdf="http://www.w3.org/1999/02/22-rdf-syntax-ns#" xmlns:dc="http://purl.org/dc/elements/1.1/" xmlns:dcterms="http://purl.org/dc/terms/" xmlns:vCard="http://www.w3.org/2001/vcard-rdf/3.0#" xmlns:bqbiol="http://biomodels.net/biology-qualifiers/" xmlns:bqmodel="http://biomodels.net/model-qualifiers/">
            <rdf:Description rdf:about="#AMINO__45__HYDROXYMETHYL__45__METHYL__45__PYR__45__P_H">
              <bqbiol:is>
                <rdf:Bag>
                  <rdf:li rdf:resource="urn:miriam:chebi:CHEBI%3A58354"/>
                  <rdf:li rdf:resource="urn:miriam:pubchem.compound:25244846"/>
                  <rdf:li rdf:resource="urn:miriam:kegg.compound:C04556"/>
                  <rdf:li rdf:resource="urn:miriam:biocyc:META%3AAMINO-HYDROXYMETHYL-METHYL-PYR-P"/>
                </rdf:Bag>
              </bqbiol:is>
            </rdf:Description>
          </rdf:RDF>
        </annotation>
      </species>
      <species metaid="ATP_H" id="ATP_H" name="ATP" compartment="H" initialAmount="1" substanceUnits="mole" hasOnlySubstanceUnits="true" boundaryCondition="false" constant="false">
        <notes>
          <body xmlns="http://www.w3.org/1999/xhtml">
            <p>FORMULA: C10H12N5O13P3</p>
            <p>CHARGE: -4</p>
          </body>
        </notes>
        <annotation>
          <rdf:RDF xmlns:rdf="http://www.w3.org/1999/02/22-rdf-syntax-ns#" xmlns:dc="http://purl.org/dc/elements/1.1/" xmlns:dcterms="http://purl.org/dc/terms/" xmlns:vCard="http://www.w3.org/2001/vcard-rdf/3.0#" xmlns:bqbiol="http://biomodels.net/biology-qualifiers/" xmlns:bqmodel="http://biomodels.net/model-qualifiers/">
            <rdf:Description rdf:about="#ATP_H">
              <bqbiol:is>
                <rdf:Bag>
                  <rdf:li rdf:resource="urn:miriam:chebi:CHEBI%3A30616"/>
                  <rdf:li rdf:resource="urn:miriam:pubchem.compound:5461108"/>
                  <rdf:li rdf:resource="urn:miriam:chebi:CHEBI%3A15422"/>
                  <rdf:li rdf:resource="urn:miriam:kegg.compound:C00002"/>
                  <rdf:li rdf:resource="urn:miriam:cas:56-65-5"/>
                  <rdf:li rdf:resource="urn:miriam:biocyc:META%3AATP"/>
                </rdf:Bag>
              </bqbiol:is>
            </rdf:Description>
          </rdf:RDF>
        </annotation>
      </species>
      <species metaid="AMINO__45__HYDROXYMETHYL__45__METHYLPYRIMIDINE__45__PP_H" id="AMINO__45__HYDROXYMETHYL__45__METHYLPYRIMIDINE__45__PP_H" name="4-amino-2-methyl-5-diphosphomethylpyrimidine" compartment="H" initialAmount="1" substanceUnits="mole" hasOnlySubstanceUnits="true" boundaryCondition="false" constant="false">
        <notes>
          <body xmlns="http://www.w3.org/1999/xhtml">
            <p>FORMULA: C6H8N3O7P2</p>
            <p>CHARGE: -3</p>
          </body>
        </notes>
        <annotation>
          <rdf:RDF xmlns:rdf="http://www.w3.org/1999/02/22-rdf-syntax-ns#" xmlns:dc="http://purl.org/dc/elements/1.1/" xmlns:dcterms="http://purl.org/dc/terms/" xmlns:vCard="http://www.w3.org/2001/vcard-rdf/3.0#" xmlns:bqbiol="http://biomodels.net/biology-qualifiers/" xmlns:bqmodel="http://biomodels.net/model-qualifiers/">
            <rdf:Description rdf:about="#AMINO__45__HYDROXYMETHYL__45__METHYLPYRIMIDINE__45__PP_H">
              <bqbiol:is>
                <rdf:Bag>
                  <rdf:li rdf:resource="urn:miriam:chebi:CHEBI%3A57841"/>
                  <rdf:li rdf:resource="urn:miriam:pubchem.compound:25245586"/>
                  <rdf:li rdf:resource="urn:miriam:cas:745-65-3"/>
                  <rdf:li rdf:resource="urn:miriam:kegg.compound:C04752"/>
                  <rdf:li rdf:resource="urn:miriam:cas:841-01-0"/>
                  <rdf:li rdf:resource="urn:miriam:biocyc:META%3AAMINO-HYDROXYMETHYL-METHYLPYRIMIDINE-PP"/>
                </rdf:Bag>
              </bqbiol:is>
            </rdf:Description>
          </rdf:RDF>
        </annotation>
      </species>
      <species metaid="NADH_H" id="NADH_H" name="NADH" compartment="H" initialAmount="1" substanceUnits="mole" hasOnlySubstanceUnits="true" boundaryCondition="false" constant="false">
        <notes>
          <body xmlns="http://www.w3.org/1999/xhtml">
            <p>FORMULA: C21H27N7O14P2</p>
            <p>CHARGE: -2</p>
          </body>
        </notes>
        <annotation>
          <rdf:RDF xmlns:rdf="http://www.w3.org/1999/02/22-rdf-syntax-ns#" xmlns:dc="http://purl.org/dc/elements/1.1/" xmlns:dcterms="http://purl.org/dc/terms/" xmlns:vCard="http://www.w3.org/2001/vcard-rdf/3.0#" xmlns:bqbiol="http://biomodels.net/biology-qualifiers/" xmlns:bqmodel="http://biomodels.net/model-qualifiers/">
            <rdf:Description rdf:about="#NADH_H">
              <bqbiol:is>
                <rdf:Bag>
                  <rdf:li rdf:resource="urn:miriam:chebi:CHEBI%3A16908"/>
                  <rdf:li rdf:resource="urn:miriam:pubchem.compound:21604869"/>
                  <rdf:li rdf:resource="urn:miriam:cas:58-68-4"/>
                  <rdf:li rdf:resource="urn:miriam:pubchem.compound:4349538"/>
                  <rdf:li rdf:resource="urn:miriam:pubchem.compound:439153"/>
                  <rdf:li rdf:resource="urn:miriam:pubchem.compound:4349538"/>
                  <rdf:li rdf:resource="urn:miriam:kegg.compound:C00004"/>
                  <rdf:li rdf:resource="urn:miriam:biocyc:META%3ANADH"/>
                </rdf:Bag>
              </bqbiol:is>
            </rdf:Description>
          </rdf:RDF>
        </annotation>
      </species>
      <species metaid="OXYGEN__45__MOLECULE_H" id="OXYGEN__45__MOLECULE_H" name="oxygen" compartment="H" initialAmount="1" substanceUnits="mole" hasOnlySubstanceUnits="true" boundaryCondition="false" constant="false">
        <notes>
          <body xmlns="http://www.w3.org/1999/xhtml">
            <p>FORMULA: O2</p>
            <p>CHARGE: 0</p>
          </body>
        </notes>
        <annotation>
          <rdf:RDF xmlns:rdf="http://www.w3.org/1999/02/22-rdf-syntax-ns#" xmlns:dc="http://purl.org/dc/elements/1.1/" xmlns:dcterms="http://purl.org/dc/terms/" xmlns:vCard="http://www.w3.org/2001/vcard-rdf/3.0#" xmlns:bqbiol="http://biomodels.net/biology-qualifiers/" xmlns:bqmodel="http://biomodels.net/model-qualifiers/">
            <rdf:Description rdf:about="#OXYGEN__45__MOLECULE_H">
              <bqbiol:is>
                <rdf:Bag>
                  <rdf:li rdf:resource="urn:miriam:pubchem.compound:977"/>
                  <rdf:li rdf:resource="urn:miriam:chebi:CHEBI%3A15379"/>
                  <rdf:li rdf:resource="urn:miriam:kegg.compound:C00007"/>
                  <rdf:li rdf:resource="urn:miriam:cas:7782-44-7"/>
                  <rdf:li rdf:resource="urn:miriam:biocyc:META%3AOXYGEN-MOLECULE"/>
                </rdf:Bag>
              </bqbiol:is>
            </rdf:Description>
          </rdf:RDF>
        </annotation>
      </species>
      <species metaid="CPD__45__696_H" id="CPD__45__696_H" name="24-methylenecycloartanol" compartment="H" initialAmount="1" substanceUnits="mole" hasOnlySubstanceUnits="true" boundaryCondition="false" constant="false">
        <notes>
          <body xmlns="http://www.w3.org/1999/xhtml">
            <p>FORMULA: C31H52O1</p>
            <p>CHARGE: 0</p>
          </body>
        </notes>
        <annotation>
          <rdf:RDF xmlns:rdf="http://www.w3.org/1999/02/22-rdf-syntax-ns#" xmlns:dc="http://purl.org/dc/elements/1.1/" xmlns:dcterms="http://purl.org/dc/terms/" xmlns:vCard="http://www.w3.org/2001/vcard-rdf/3.0#" xmlns:bqbiol="http://biomodels.net/biology-qualifiers/" xmlns:bqmodel="http://biomodels.net/model-qualifiers/">
            <rdf:Description rdf:about="#CPD__45__696_H">
              <bqbiol:is>
                <rdf:Bag>
                  <rdf:li rdf:resource="urn:miriam:pubchem.compound:25245118"/>
                  <rdf:li rdf:resource="urn:miriam:kegg.compound:C08830"/>
                  <rdf:li rdf:resource="urn:miriam:biocyc:META%3ACPD-696"/>
                </rdf:Bag>
              </bqbiol:is>
            </rdf:Description>
          </rdf:RDF>
        </annotation>
      </species>
      <species metaid="NAD_H" id="NAD_H" name="NAD&lt;sup&gt;+&lt;/sup&gt;" compartment="H" initialAmount="1" substanceUnits="mole" hasOnlySubstanceUnits="true" boundaryCondition="false" constant="false">
        <notes>
          <body xmlns="http://www.w3.org/1999/xhtml">
            <p>FORMULA: C21H26N7O14P2</p>
            <p>CHARGE: -1</p>
          </body>
        </notes>
        <annotation>
          <rdf:RDF xmlns:rdf="http://www.w3.org/1999/02/22-rdf-syntax-ns#" xmlns:dc="http://purl.org/dc/elements/1.1/" xmlns:dcterms="http://purl.org/dc/terms/" xmlns:vCard="http://www.w3.org/2001/vcard-rdf/3.0#" xmlns:bqbiol="http://biomodels.net/biology-qualifiers/" xmlns:bqmodel="http://biomodels.net/model-qualifiers/">
            <rdf:Description rdf:about="#NAD_H">
              <bqbiol:is>
                <rdf:Bag>
                  <rdf:li rdf:resource="urn:miriam:chebi:CHEBI%3A57540"/>
                  <rdf:li rdf:resource="urn:miriam:pubchem.compound:15938971"/>
                  <rdf:li rdf:resource="urn:miriam:pubchem.compound:15938971"/>
                  <rdf:li rdf:resource="urn:miriam:kegg.compound:C00003"/>
                  <rdf:li rdf:resource="urn:miriam:cas:53-84-9"/>
                  <rdf:li rdf:resource="urn:miriam:biocyc:META%3ANAD"/>
                </rdf:Bag>
              </bqbiol:is>
            </rdf:Description>
          </rdf:RDF>
        </annotation>
      </species>
      <species metaid="CPD__45__12865_H" id="CPD__45__12865_H" name="4&amp;alpha;-hydroxymethyl,4&amp;beta;,14&amp;alpha;-dimethyl-9&amp;beta;,19-cyclo-5&amp;alpha;-ergost-24(24&lt;sup&gt;1&lt;/sup&gt;)-en-3&amp;beta;-ol" compartment="H" initialAmount="1" substanceUnits="mole" hasOnlySubstanceUnits="true" boundaryCondition="false" constant="false">
        <notes>
          <body xmlns="http://www.w3.org/1999/xhtml">
            <p>FORMULA: C31H52O2</p>
            <p>CHARGE: 0</p>
          </body>
        </notes>
        <annotation>
          <rdf:RDF xmlns:rdf="http://www.w3.org/1999/02/22-rdf-syntax-ns#" xmlns:dc="http://purl.org/dc/elements/1.1/" xmlns:dcterms="http://purl.org/dc/terms/" xmlns:vCard="http://www.w3.org/2001/vcard-rdf/3.0#" xmlns:bqbiol="http://biomodels.net/biology-qualifiers/" xmlns:bqmodel="http://biomodels.net/model-qualifiers/">
            <rdf:Description rdf:about="#CPD__45__12865_H">
              <bqbiol:is>
                <rdf:Bag>
                  <rdf:li rdf:resource="urn:miriam:pubchem.compound:50986127"/>
                  <rdf:li rdf:resource="urn:miriam:cas:149252-86-8"/>
                  <rdf:li rdf:resource="urn:miriam:biocyc:META%3ACPD-12865"/>
                </rdf:Bag>
              </bqbiol:is>
            </rdf:Description>
          </rdf:RDF>
        </annotation>
      </species>
      <species metaid="WATER_H" id="WATER_H" name="H&lt;SUB&gt;2&lt;/SUB&gt;O" compartment="H" initialAmount="1" substanceUnits="mole" hasOnlySubstanceUnits="true" boundaryCondition="false" constant="false">
        <notes>
          <body xmlns="http://www.w3.org/1999/xhtml">
            <p>FORMULA: H2O1</p>
            <p>CHARGE: 0</p>
          </body>
        </notes>
        <annotation>
          <rdf:RDF xmlns:rdf="http://www.w3.org/1999/02/22-rdf-syntax-ns#" xmlns:dc="http://purl.org/dc/elements/1.1/" xmlns:dcterms="http://purl.org/dc/terms/" xmlns:vCard="http://www.w3.org/2001/vcard-rdf/3.0#" xmlns:bqbiol="http://biomodels.net/biology-qualifiers/" xmlns:bqmodel="http://biomodels.net/model-qualifiers/">
            <rdf:Description rdf:about="#WATER_H">
              <bqbiol:is>
                <rdf:Bag>
                  <rdf:li rdf:resource="urn:miriam:chebi:CHEBI%3A15377"/>
                  <rdf:li rdf:resource="urn:miriam:kegg.compound:C00001"/>
                  <rdf:li rdf:resource="urn:miriam:pubchem.compound:962"/>
                  <rdf:li rdf:resource="urn:miriam:chebi:CHEBI%3A15377"/>
                  <rdf:li rdf:resource="urn:miriam:pubchem.compound:962"/>
                  <rdf:li rdf:resource="urn:miriam:kegg.compound:C00001"/>
                  <rdf:li rdf:resource="urn:miriam:cas:7732-18-5"/>
                  <rdf:li rdf:resource="urn:miriam:biocyc:META%3AWATER"/>
                </rdf:Bag>
              </bqbiol:is>
            </rdf:Description>
          </rdf:RDF>
        </annotation>
      </species>
      <species metaid="SULFATE_C" id="SULFATE_C" name="sulfate" compartment="C" initialAmount="1" substanceUnits="mole" hasOnlySubstanceUnits="true" boundaryCondition="false" constant="false">
        <notes>
          <body xmlns="http://www.w3.org/1999/xhtml">
            <p>FORMULA: O4S1</p>
            <p>CHARGE: -2</p>
          </body>
        </notes>
        <annotation>
          <rdf:RDF xmlns:rdf="http://www.w3.org/1999/02/22-rdf-syntax-ns#" xmlns:dc="http://purl.org/dc/elements/1.1/" xmlns:dcterms="http://purl.org/dc/terms/" xmlns:vCard="http://www.w3.org/2001/vcard-rdf/3.0#" xmlns:bqbiol="http://biomodels.net/biology-qualifiers/" xmlns:bqmodel="http://biomodels.net/model-qualifiers/">
            <rdf:Description rdf:about="#SULFATE_C">
              <bqbiol:is>
                <rdf:Bag>
                  <rdf:li rdf:resource="urn:miriam:chebi:CHEBI%3A16189"/>
                  <rdf:li rdf:resource="urn:miriam:pubchem.compound:1117"/>
                  <rdf:li rdf:resource="urn:miriam:kegg.compound:C00059"/>
                  <rdf:li rdf:resource="urn:miriam:cas:14808-79-8"/>
                  <rdf:li rdf:resource="urn:miriam:biocyc:META%3ASULFATE"/>
                </rdf:Bag>
              </bqbiol:is>
            </rdf:Description>
          </rdf:RDF>
        </annotation>
      </species>
      <species metaid="SUC_M" id="SUC_M" name="succinate" compartment="M" initialAmount="1" substanceUnits="mole" hasOnlySubstanceUnits="true" boundaryCondition="false" constant="false">
        <notes>
          <body xmlns="http://www.w3.org/1999/xhtml">
            <p>FORMULA: C4H4O4</p>
            <p>CHARGE: -2</p>
          </body>
        </notes>
        <annotation>
          <rdf:RDF xmlns:rdf="http://www.w3.org/1999/02/22-rdf-syntax-ns#" xmlns:dc="http://purl.org/dc/elements/1.1/" xmlns:dcterms="http://purl.org/dc/terms/" xmlns:vCard="http://www.w3.org/2001/vcard-rdf/3.0#" xmlns:bqbiol="http://biomodels.net/biology-qualifiers/" xmlns:bqmodel="http://biomodels.net/model-qualifiers/">
            <rdf:Description rdf:about="#SUC_M">
              <bqbiol:is>
                <rdf:Bag>
                  <rdf:li rdf:resource="urn:miriam:chebi:CHEBI%3A30031"/>
                  <rdf:li rdf:resource="urn:miriam:pubchem.compound:160419"/>
                  <rdf:li rdf:resource="urn:miriam:knapsack:C00001205"/>
                  <rdf:li rdf:resource="urn:miriam:kegg.compound:C00042"/>
                  <rdf:li rdf:resource="urn:miriam:cas:110-15-6"/>
                  <rdf:li rdf:resource="urn:miriam:biocyc:META%3ASUC"/>
                </rdf:Bag>
              </bqbiol:is>
            </rdf:Description>
          </rdf:RDF>
        </annotation>
      </species>
      <species metaid="SUC_C" id="SUC_C" name="succinate" compartment="C" initialAmount="1" substanceUnits="mole" hasOnlySubstanceUnits="true" boundaryCondition="false" constant="false">
        <notes>
          <body xmlns="http://www.w3.org/1999/xhtml">
            <p>FORMULA: C4H4O4</p>
            <p>CHARGE: -2</p>
          </body>
        </notes>
        <annotation>
          <rdf:RDF xmlns:rdf="http://www.w3.org/1999/02/22-rdf-syntax-ns#" xmlns:dc="http://purl.org/dc/elements/1.1/" xmlns:dcterms="http://purl.org/dc/terms/" xmlns:vCard="http://www.w3.org/2001/vcard-rdf/3.0#" xmlns:bqbiol="http://biomodels.net/biology-qualifiers/" xmlns:bqmodel="http://biomodels.net/model-qualifiers/">
            <rdf:Description rdf:about="#SUC_C">
              <bqbiol:is>
                <rdf:Bag>
                  <rdf:li rdf:resource="urn:miriam:chebi:CHEBI%3A30031"/>
                  <rdf:li rdf:resource="urn:miriam:pubchem.compound:160419"/>
                  <rdf:li rdf:resource="urn:miriam:knapsack:C00001205"/>
                  <rdf:li rdf:resource="urn:miriam:kegg.compound:C00042"/>
                  <rdf:li rdf:resource="urn:miriam:cas:110-15-6"/>
                  <rdf:li rdf:resource="urn:miriam:biocyc:META%3ASUC"/>
                </rdf:Bag>
              </bqbiol:is>
            </rdf:Description>
          </rdf:RDF>
        </annotation>
      </species>
      <species metaid="SULFATE_M" id="SULFATE_M" name="sulfate" compartment="M" initialAmount="1" substanceUnits="mole" hasOnlySubstanceUnits="true" boundaryCondition="false" constant="false">
        <notes>
          <body xmlns="http://www.w3.org/1999/xhtml">
            <p>FORMULA: O4S1</p>
            <p>CHARGE: -2</p>
          </body>
        </notes>
        <annotation>
          <rdf:RDF xmlns:rdf="http://www.w3.org/1999/02/22-rdf-syntax-ns#" xmlns:dc="http://purl.org/dc/elements/1.1/" xmlns:dcterms="http://purl.org/dc/terms/" xmlns:vCard="http://www.w3.org/2001/vcard-rdf/3.0#" xmlns:bqbiol="http://biomodels.net/biology-qualifiers/" xmlns:bqmodel="http://biomodels.net/model-qualifiers/">
            <rdf:Description rdf:about="#SULFATE_M">
              <bqbiol:is>
                <rdf:Bag>
                  <rdf:li rdf:resource="urn:miriam:chebi:CHEBI%3A16189"/>
                  <rdf:li rdf:resource="urn:miriam:pubchem.compound:1117"/>
                  <rdf:li rdf:resource="urn:miriam:kegg.compound:C00059"/>
                  <rdf:li rdf:resource="urn:miriam:cas:14808-79-8"/>
                  <rdf:li rdf:resource="urn:miriam:biocyc:META%3ASULFATE"/>
                </rdf:Bag>
              </bqbiol:is>
            </rdf:Description>
          </rdf:RDF>
        </annotation>
      </species>
      <species metaid="CPD__45__590_C" id="CPD__45__590_C" name="leucocyanidin" compartment="C" initialAmount="1" substanceUnits="mole" hasOnlySubstanceUnits="true" boundaryCondition="false" constant="false">
        <notes>
          <body xmlns="http://www.w3.org/1999/xhtml">
            <p>FORMULA: C15H14O7</p>
            <p>CHARGE: 0</p>
          </body>
        </notes>
        <annotation>
          <rdf:RDF xmlns:rdf="http://www.w3.org/1999/02/22-rdf-syntax-ns#" xmlns:dc="http://purl.org/dc/elements/1.1/" xmlns:dcterms="http://purl.org/dc/terms/" xmlns:vCard="http://www.w3.org/2001/vcard-rdf/3.0#" xmlns:bqbiol="http://biomodels.net/biology-qualifiers/" xmlns:bqmodel="http://biomodels.net/model-qualifiers/">
            <rdf:Description rdf:about="#CPD__45__590_C">
              <bqbiol:is>
                <rdf:Bag>
                  <rdf:li rdf:resource="urn:miriam:pubchem.compound:440833"/>
                  <rdf:li rdf:resource="urn:miriam:chebi:CHEBI%3A11412"/>
                  <rdf:li rdf:resource="urn:miriam:kegg.compound:C05906"/>
                  <rdf:li rdf:resource="urn:miriam:biocyc:META%3ACPD-590"/>
                </rdf:Bag>
              </bqbiol:is>
            </rdf:Description>
          </rdf:RDF>
        </annotation>
      </species>
      <species metaid="OXYGEN__45__MOLECULE_C" id="OXYGEN__45__MOLECULE_C" name="oxygen" compartment="C" initialAmount="1" substanceUnits="mole" hasOnlySubstanceUnits="true" boundaryCondition="false" constant="false">
        <notes>
          <body xmlns="http://www.w3.org/1999/xhtml">
            <p>FORMULA: O2</p>
            <p>CHARGE: 0</p>
          </body>
        </notes>
        <annotation>
          <rdf:RDF xmlns:rdf="http://www.w3.org/1999/02/22-rdf-syntax-ns#" xmlns:dc="http://purl.org/dc/elements/1.1/" xmlns:dcterms="http://purl.org/dc/terms/" xmlns:vCard="http://www.w3.org/2001/vcard-rdf/3.0#" xmlns:bqbiol="http://biomodels.net/biology-qualifiers/" xmlns:bqmodel="http://biomodels.net/model-qualifiers/">
            <rdf:Description rdf:about="#OXYGEN__45__MOLECULE_C">
              <bqbiol:is>
                <rdf:Bag>
                  <rdf:li rdf:resource="urn:miriam:pubchem.compound:977"/>
                  <rdf:li rdf:resource="urn:miriam:chebi:CHEBI%3A15379"/>
                  <rdf:li rdf:resource="urn:miriam:kegg.compound:C00007"/>
                  <rdf:li rdf:resource="urn:miriam:cas:7782-44-7"/>
                  <rdf:li rdf:resource="urn:miriam:biocyc:META%3AOXYGEN-MOLECULE"/>
                </rdf:Bag>
              </bqbiol:is>
            </rdf:Description>
          </rdf:RDF>
        </annotation>
      </species>
      <species metaid="CPD__45__591_C" id="CPD__45__591_C" name="cyanidin" compartment="C" initialAmount="1" substanceUnits="mole" hasOnlySubstanceUnits="true" boundaryCondition="false" constant="false">
        <notes>
          <body xmlns="http://www.w3.org/1999/xhtml">
            <p>FORMULA: C15H9O6</p>
            <p>CHARGE: -1</p>
          </body>
        </notes>
        <annotation>
          <rdf:RDF xmlns:rdf="http://www.w3.org/1999/02/22-rdf-syntax-ns#" xmlns:dc="http://purl.org/dc/elements/1.1/" xmlns:dcterms="http://purl.org/dc/terms/" xmlns:vCard="http://www.w3.org/2001/vcard-rdf/3.0#" xmlns:bqbiol="http://biomodels.net/biology-qualifiers/" xmlns:bqmodel="http://biomodels.net/model-qualifiers/">
            <rdf:Description rdf:about="#CPD__45__591_C">
              <bqbiol:is>
                <rdf:Bag>
                  <rdf:li rdf:resource="urn:miriam:pubchem.compound:25202542"/>
                  <rdf:li rdf:resource="urn:miriam:kegg.compound:C05905"/>
                  <rdf:li rdf:resource="urn:miriam:biocyc:META%3ACPD-591"/>
                </rdf:Bag>
              </bqbiol:is>
            </rdf:Description>
          </rdf:RDF>
        </annotation>
      </species>
      <species metaid="DIHYDRO__45__SPHINGOSINE_C" id="DIHYDRO__45__SPHINGOSINE_C" name="sphinganine" compartment="C" initialAmount="1" substanceUnits="mole" hasOnlySubstanceUnits="true" boundaryCondition="false" constant="false">
        <notes>
          <body xmlns="http://www.w3.org/1999/xhtml">
            <p>FORMULA: C18H40N1O2</p>
            <p>CHARGE: 1</p>
          </body>
        </notes>
        <annotation>
          <rdf:RDF xmlns:rdf="http://www.w3.org/1999/02/22-rdf-syntax-ns#" xmlns:dc="http://purl.org/dc/elements/1.1/" xmlns:dcterms="http://purl.org/dc/terms/" xmlns:vCard="http://www.w3.org/2001/vcard-rdf/3.0#" xmlns:bqbiol="http://biomodels.net/biology-qualifiers/" xmlns:bqmodel="http://biomodels.net/model-qualifiers/">
            <rdf:Description rdf:about="#DIHYDRO__45__SPHINGOSINE_C">
              <bqbiol:is>
                <rdf:Bag>
                  <rdf:li rdf:resource="urn:miriam:pubchem.compound:25202626"/>
                  <rdf:li rdf:resource="urn:miriam:kegg.compound:C00836"/>
                  <rdf:li rdf:resource="urn:miriam:cas:764-22-7"/>
                  <rdf:li rdf:resource="urn:miriam:biocyc:META%3ADIHYDRO-SPHINGOSINE"/>
                </rdf:Bag>
              </bqbiol:is>
            </rdf:Description>
          </rdf:RDF>
        </annotation>
      </species>
      <species metaid="PHYTOSPINGOSINE_C" id="PHYTOSPINGOSINE_C" name="4-hydroxysphinganine" compartment="C" initialAmount="1" substanceUnits="mole" hasOnlySubstanceUnits="true" boundaryCondition="false" constant="false">
        <notes>
          <body xmlns="http://www.w3.org/1999/xhtml">
            <p>FORMULA: C18H40N1O3</p>
            <p>CHARGE: 1</p>
          </body>
        </notes>
        <annotation>
          <rdf:RDF xmlns:rdf="http://www.w3.org/1999/02/22-rdf-syntax-ns#" xmlns:dc="http://purl.org/dc/elements/1.1/" xmlns:dcterms="http://purl.org/dc/terms/" xmlns:vCard="http://www.w3.org/2001/vcard-rdf/3.0#" xmlns:bqbiol="http://biomodels.net/biology-qualifiers/" xmlns:bqmodel="http://biomodels.net/model-qualifiers/">
            <rdf:Description rdf:about="#PHYTOSPINGOSINE_C">
              <bqbiol:is>
                <rdf:Bag>
                  <rdf:li rdf:resource="urn:miriam:pubchem.compound:25203595"/>
                  <rdf:li rdf:resource="urn:miriam:chebi:CHEBI%3A46961"/>
                  <rdf:li rdf:resource="urn:miriam:kegg.compound:C12144"/>
                  <rdf:li rdf:resource="urn:miriam:biocyc:META%3APHYTOSPINGOSINE"/>
                </rdf:Bag>
              </bqbiol:is>
            </rdf:Description>
          </rdf:RDF>
        </annotation>
      </species>
      <species metaid="GLC__45__1__45__P_C" id="GLC__45__1__45__P_C" name="&amp;alpha;-D-glucose 1-phosphate" compartment="C" initialAmount="1" substanceUnits="mole" hasOnlySubstanceUnits="true" boundaryCondition="false" constant="false">
        <notes>
          <body xmlns="http://www.w3.org/1999/xhtml">
            <p>FORMULA: C6H11O9P1</p>
            <p>CHARGE: -2</p>
          </body>
        </notes>
        <annotation>
          <rdf:RDF xmlns:rdf="http://www.w3.org/1999/02/22-rdf-syntax-ns#" xmlns:dc="http://purl.org/dc/elements/1.1/" xmlns:dcterms="http://purl.org/dc/terms/" xmlns:vCard="http://www.w3.org/2001/vcard-rdf/3.0#" xmlns:bqbiol="http://biomodels.net/biology-qualifiers/" xmlns:bqmodel="http://biomodels.net/model-qualifiers/">
            <rdf:Description rdf:about="#GLC__45__1__45__P_C">
              <bqbiol:is>
                <rdf:Bag>
                  <rdf:li rdf:resource="urn:miriam:chebi:CHEBI%3A58601"/>
                  <rdf:li rdf:resource="urn:miriam:pubchem.compound:7091266"/>
                  <rdf:li rdf:resource="urn:miriam:cas:59-56-3"/>
                  <rdf:li rdf:resource="urn:miriam:kegg.compound:C00103"/>
                  <rdf:li rdf:resource="urn:miriam:biocyc:META%3AGLC-1-P"/>
                </rdf:Bag>
              </bqbiol:is>
            </rdf:Description>
          </rdf:RDF>
        </annotation>
      </species>
      <species metaid="GLC_C" id="GLC_C" name="&amp;beta;-D-glucose" compartment="C" initialAmount="1" substanceUnits="mole" hasOnlySubstanceUnits="true" boundaryCondition="false" constant="false">
        <notes>
          <body xmlns="http://www.w3.org/1999/xhtml">
            <p>FORMULA: C6H12O6</p>
            <p>CHARGE: 0</p>
          </body>
        </notes>
        <annotation>
          <rdf:RDF xmlns:rdf="http://www.w3.org/1999/02/22-rdf-syntax-ns#" xmlns:dc="http://purl.org/dc/elements/1.1/" xmlns:dcterms="http://purl.org/dc/terms/" xmlns:vCard="http://www.w3.org/2001/vcard-rdf/3.0#" xmlns:bqbiol="http://biomodels.net/biology-qualifiers/" xmlns:bqmodel="http://biomodels.net/model-qualifiers/">
            <rdf:Description rdf:about="#GLC_C">
              <bqbiol:is>
                <rdf:Bag>
                  <rdf:li rdf:resource="urn:miriam:cas:50-99-7"/>
                  <rdf:li rdf:resource="urn:miriam:chebi:CHEBI%3A15903"/>
                  <rdf:li rdf:resource="urn:miriam:kegg.compound:C00221"/>
                  <rdf:li rdf:resource="urn:miriam:pubchem.compound:64689"/>
                  <rdf:li rdf:resource="urn:miriam:biocyc:META%3AGLC"/>
                </rdf:Bag>
              </bqbiol:is>
            </rdf:Description>
          </rdf:RDF>
        </annotation>
      </species>
      <species metaid="CPD__45__602_H" id="CPD__45__602_H" name="5-amino-6-(5-phospho-D-ribosylamino)uracil" compartment="H" initialAmount="1" substanceUnits="mole" hasOnlySubstanceUnits="true" boundaryCondition="false" constant="false">
        <notes>
          <body xmlns="http://www.w3.org/1999/xhtml">
            <p>FORMULA: C9H13N4O9P1</p>
            <p>CHARGE: -2</p>
          </body>
        </notes>
        <annotation>
          <rdf:RDF xmlns:rdf="http://www.w3.org/1999/02/22-rdf-syntax-ns#" xmlns:dc="http://purl.org/dc/elements/1.1/" xmlns:dcterms="http://purl.org/dc/terms/" xmlns:vCard="http://www.w3.org/2001/vcard-rdf/3.0#" xmlns:bqbiol="http://biomodels.net/biology-qualifiers/" xmlns:bqmodel="http://biomodels.net/model-qualifiers/">
            <rdf:Description rdf:about="#CPD__45__602_H">
              <bqbiol:is>
                <rdf:Bag>
                  <rdf:li rdf:resource="urn:miriam:chebi:CHEBI%3A58453"/>
                  <rdf:li rdf:resource="urn:miriam:pubchem.compound:25245199"/>
                  <rdf:li rdf:resource="urn:miriam:kegg.compound:C01268"/>
                  <rdf:li rdf:resource="urn:miriam:biocyc:META%3ACPD-602"/>
                </rdf:Bag>
              </bqbiol:is>
            </rdf:Description>
          </rdf:RDF>
        </annotation>
      </species>
      <species metaid="NADPH_H" id="NADPH_H" name="NADPH" compartment="H" initialAmount="1" substanceUnits="mole" hasOnlySubstanceUnits="true" boundaryCondition="false" constant="false">
        <notes>
          <body xmlns="http://www.w3.org/1999/xhtml">
            <p>FORMULA: C21H26N7O17P3</p>
            <p>CHARGE: -4</p>
          </body>
        </notes>
        <annotation>
          <rdf:RDF xmlns:rdf="http://www.w3.org/1999/02/22-rdf-syntax-ns#" xmlns:dc="http://purl.org/dc/elements/1.1/" xmlns:dcterms="http://purl.org/dc/terms/" xmlns:vCard="http://www.w3.org/2001/vcard-rdf/3.0#" xmlns:bqbiol="http://biomodels.net/biology-qualifiers/" xmlns:bqmodel="http://biomodels.net/model-qualifiers/">
            <rdf:Description rdf:about="#NADPH_H">
              <bqbiol:is>
                <rdf:Bag>
                  <rdf:li rdf:resource="urn:miriam:chebi:CHEBI%3A57783"/>
                  <rdf:li rdf:resource="urn:miriam:pubchem.compound:15983949"/>
                  <rdf:li rdf:resource="urn:miriam:cas:2646-71-1"/>
                  <rdf:li rdf:resource="urn:miriam:kegg.compound:C00005"/>
                  <rdf:li rdf:resource="urn:miriam:biocyc:META%3ANADPH"/>
                </rdf:Bag>
              </bqbiol:is>
            </rdf:Description>
          </rdf:RDF>
        </annotation>
      </species>
      <species metaid="NADP_H" id="NADP_H" name="NADP&lt;sup&gt;+&lt;/sup&gt;" compartment="H" initialAmount="1" substanceUnits="mole" hasOnlySubstanceUnits="true" boundaryCondition="false" constant="false">
        <notes>
          <body xmlns="http://www.w3.org/1999/xhtml">
            <p>FORMULA: C21H25N7O17P3</p>
            <p>CHARGE: -3</p>
          </body>
        </notes>
        <annotation>
          <rdf:RDF xmlns:rdf="http://www.w3.org/1999/02/22-rdf-syntax-ns#" xmlns:dc="http://purl.org/dc/elements/1.1/" xmlns:dcterms="http://purl.org/dc/terms/" xmlns:vCard="http://www.w3.org/2001/vcard-rdf/3.0#" xmlns:bqbiol="http://biomodels.net/biology-qualifiers/" xmlns:bqmodel="http://biomodels.net/model-qualifiers/">
            <rdf:Description rdf:about="#NADP_H">
              <bqbiol:is>
                <rdf:Bag>
                  <rdf:li rdf:resource="urn:miriam:chebi:CHEBI%3A58349"/>
                  <rdf:li rdf:resource="urn:miriam:pubchem.compound:15938972"/>
                  <rdf:li rdf:resource="urn:miriam:kegg.compound:C00006"/>
                  <rdf:li rdf:resource="urn:miriam:cas:53-59-8"/>
                  <rdf:li rdf:resource="urn:miriam:biocyc:META%3ANADP"/>
                </rdf:Bag>
              </bqbiol:is>
            </rdf:Description>
          </rdf:RDF>
        </annotation>
      </species>
      <species metaid="CPD__45__1086_H" id="CPD__45__1086_H" name="5-amino-6-(5-phospho-D-ribitylamino)uracil" compartment="H" initialAmount="1" substanceUnits="mole" hasOnlySubstanceUnits="true" boundaryCondition="false" constant="false">
        <notes>
          <body xmlns="http://www.w3.org/1999/xhtml">
            <p>FORMULA: C9H15N4O9P1</p>
            <p>CHARGE: -2</p>
          </body>
        </notes>
        <annotation>
          <rdf:RDF xmlns:rdf="http://www.w3.org/1999/02/22-rdf-syntax-ns#" xmlns:dc="http://purl.org/dc/elements/1.1/" xmlns:dcterms="http://purl.org/dc/terms/" xmlns:vCard="http://www.w3.org/2001/vcard-rdf/3.0#" xmlns:bqbiol="http://biomodels.net/biology-qualifiers/" xmlns:bqmodel="http://biomodels.net/model-qualifiers/">
            <rdf:Description rdf:about="#CPD__45__1086_H">
              <bqbiol:is>
                <rdf:Bag>
                  <rdf:li rdf:resource="urn:miriam:pubchem.compound:25245125"/>
                  <rdf:li rdf:resource="urn:miriam:kegg.compound:C04454"/>
                  <rdf:li rdf:resource="urn:miriam:biocyc:META%3ACPD-1086"/>
                </rdf:Bag>
              </bqbiol:is>
            </rdf:Description>
          </rdf:RDF>
        </annotation>
      </species>
      <species metaid="NADPH_M" id="NADPH_M" name="NADPH" compartment="M" initialAmount="1" substanceUnits="mole" hasOnlySubstanceUnits="true" boundaryCondition="false" constant="false">
        <notes>
          <body xmlns="http://www.w3.org/1999/xhtml">
            <p>FORMULA: C21H26N7O17P3</p>
            <p>CHARGE: -4</p>
          </body>
        </notes>
        <annotation>
          <rdf:RDF xmlns:rdf="http://www.w3.org/1999/02/22-rdf-syntax-ns#" xmlns:dc="http://purl.org/dc/elements/1.1/" xmlns:dcterms="http://purl.org/dc/terms/" xmlns:vCard="http://www.w3.org/2001/vcard-rdf/3.0#" xmlns:bqbiol="http://biomodels.net/biology-qualifiers/" xmlns:bqmodel="http://biomodels.net/model-qualifiers/">
            <rdf:Description rdf:about="#NADPH_M">
              <bqbiol:is>
                <rdf:Bag>
                  <rdf:li rdf:resource="urn:miriam:chebi:CHEBI%3A57783"/>
                  <rdf:li rdf:resource="urn:miriam:pubchem.compound:15983949"/>
                  <rdf:li rdf:resource="urn:miriam:cas:2646-71-1"/>
                  <rdf:li rdf:resource="urn:miriam:kegg.compound:C00005"/>
                  <rdf:li rdf:resource="urn:miriam:biocyc:META%3ANADPH"/>
                </rdf:Bag>
              </bqbiol:is>
            </rdf:Description>
          </rdf:RDF>
        </annotation>
      </species>
      <species metaid="Ox__45__Thioredoxin_M" id="Ox__45__Thioredoxin_M" name="Ox-Thioredoxin" compartment="M" initialAmount="1" substanceUnits="mole" hasOnlySubstanceUnits="true" boundaryCondition="false" constant="false">
        <notes>
          <body xmlns="http://www.w3.org/1999/xhtml">
            <p>FORMULA: S2</p>
            <p>CHARGE: 0</p>
          </body>
        </notes>
        <annotation>
          <rdf:RDF xmlns:rdf="http://www.w3.org/1999/02/22-rdf-syntax-ns#" xmlns:dc="http://purl.org/dc/elements/1.1/" xmlns:dcterms="http://purl.org/dc/terms/" xmlns:vCard="http://www.w3.org/2001/vcard-rdf/3.0#" xmlns:bqbiol="http://biomodels.net/biology-qualifiers/" xmlns:bqmodel="http://biomodels.net/model-qualifiers/">
            <rdf:Description rdf:about="#Ox__45__Thioredoxin_M">
              <bqbiol:is>
                <rdf:Bag>
                  <rdf:li rdf:resource="urn:miriam:biocyc:META%3AOx-Thioredoxin"/>
                </rdf:Bag>
              </bqbiol:is>
            </rdf:Description>
          </rdf:RDF>
        </annotation>
      </species>
      <species metaid="NADP_M" id="NADP_M" name="NADP&lt;sup&gt;+&lt;/sup&gt;" compartment="M" initialAmount="1" substanceUnits="mole" hasOnlySubstanceUnits="true" boundaryCondition="false" constant="false">
        <notes>
          <body xmlns="http://www.w3.org/1999/xhtml">
            <p>FORMULA: C21H25N7O17P3</p>
            <p>CHARGE: -3</p>
          </body>
        </notes>
        <annotation>
          <rdf:RDF xmlns:rdf="http://www.w3.org/1999/02/22-rdf-syntax-ns#" xmlns:dc="http://purl.org/dc/elements/1.1/" xmlns:dcterms="http://purl.org/dc/terms/" xmlns:vCard="http://www.w3.org/2001/vcard-rdf/3.0#" xmlns:bqbiol="http://biomodels.net/biology-qualifiers/" xmlns:bqmodel="http://biomodels.net/model-qualifiers/">
            <rdf:Description rdf:about="#NADP_M">
              <bqbiol:is>
                <rdf:Bag>
                  <rdf:li rdf:resource="urn:miriam:chebi:CHEBI%3A58349"/>
                  <rdf:li rdf:resource="urn:miriam:pubchem.compound:15938972"/>
                  <rdf:li rdf:resource="urn:miriam:kegg.compound:C00006"/>
                  <rdf:li rdf:resource="urn:miriam:cas:53-59-8"/>
                  <rdf:li rdf:resource="urn:miriam:biocyc:META%3ANADP"/>
                </rdf:Bag>
              </bqbiol:is>
            </rdf:Description>
          </rdf:RDF>
        </annotation>
      </species>
      <species metaid="Red__45__Thioredoxin_M" id="Red__45__Thioredoxin_M" name="Red-Thioredoxin" compartment="M" initialAmount="1" substanceUnits="mole" hasOnlySubstanceUnits="true" boundaryCondition="false" constant="false">
        <notes>
          <body xmlns="http://www.w3.org/1999/xhtml">
            <p>FORMULA: H2S2</p>
            <p>CHARGE: 0</p>
          </body>
        </notes>
        <annotation>
          <rdf:RDF xmlns:rdf="http://www.w3.org/1999/02/22-rdf-syntax-ns#" xmlns:dc="http://purl.org/dc/elements/1.1/" xmlns:dcterms="http://purl.org/dc/terms/" xmlns:vCard="http://www.w3.org/2001/vcard-rdf/3.0#" xmlns:bqbiol="http://biomodels.net/biology-qualifiers/" xmlns:bqmodel="http://biomodels.net/model-qualifiers/">
            <rdf:Description rdf:about="#Red__45__Thioredoxin_M">
              <bqbiol:is>
                <rdf:Bag>
                  <rdf:li rdf:resource="urn:miriam:biocyc:META%3ARed-Thioredoxin"/>
                </rdf:Bag>
              </bqbiol:is>
            </rdf:Description>
          </rdf:RDF>
        </annotation>
      </species>
      <species metaid="CPD__45__18_C" id="CPD__45__18_C" name="linoleoyl-CoA" compartment="C" initialAmount="1" substanceUnits="mole" hasOnlySubstanceUnits="true" boundaryCondition="false" constant="false">
        <notes>
          <body xmlns="http://www.w3.org/1999/xhtml">
            <p>FORMULA: C39H62N7O17P3S1</p>
            <p>CHARGE: -4</p>
          </body>
        </notes>
        <annotation>
          <rdf:RDF xmlns:rdf="http://www.w3.org/1999/02/22-rdf-syntax-ns#" xmlns:dc="http://purl.org/dc/elements/1.1/" xmlns:dcterms="http://purl.org/dc/terms/" xmlns:vCard="http://www.w3.org/2001/vcard-rdf/3.0#" xmlns:bqbiol="http://biomodels.net/biology-qualifiers/" xmlns:bqmodel="http://biomodels.net/model-qualifiers/">
            <rdf:Description rdf:about="#CPD__45__18_C">
              <bqbiol:is>
                <rdf:Bag>
                  <rdf:li rdf:resource="urn:miriam:chebi:CHEBI%3A57383"/>
                  <rdf:li rdf:resource="urn:miriam:pubchem.compound:25245440"/>
                  <rdf:li rdf:resource="urn:miriam:kegg.compound:C02050"/>
                  <rdf:li rdf:resource="urn:miriam:biocyc:META%3ACPD-18"/>
                </rdf:Bag>
              </bqbiol:is>
            </rdf:Description>
          </rdf:RDF>
        </annotation>
      </species>
      <species metaid="Reduced__45__flavodoxins_C" id="Reduced__45__flavodoxins_C" name="Reduced-flavodoxins" compartment="C" initialAmount="1" substanceUnits="mole" hasOnlySubstanceUnits="true" boundaryCondition="false" constant="false">
        <notes>
          <body xmlns="http://www.w3.org/1999/xhtml">
            <p>FORMULA: H2</p>
            <p>CHARGE: 0</p>
          </body>
        </notes>
        <annotation>
          <rdf:RDF xmlns:rdf="http://www.w3.org/1999/02/22-rdf-syntax-ns#" xmlns:dc="http://purl.org/dc/elements/1.1/" xmlns:dcterms="http://purl.org/dc/terms/" xmlns:vCard="http://www.w3.org/2001/vcard-rdf/3.0#" xmlns:bqbiol="http://biomodels.net/biology-qualifiers/" xmlns:bqmodel="http://biomodels.net/model-qualifiers/">
            <rdf:Description rdf:about="#Reduced__45__flavodoxins_C">
              <bqbiol:is>
                <rdf:Bag>
                  <rdf:li rdf:resource="urn:miriam:biocyc:META%3AReduced-flavodoxins"/>
                </rdf:Bag>
              </bqbiol:is>
            </rdf:Description>
          </rdf:RDF>
        </annotation>
      </species>
      <species metaid="Oxidized__45__flavodoxins_C" id="Oxidized__45__flavodoxins_C" name="Oxidized-flavodoxins" compartment="C" initialAmount="1" substanceUnits="mole" hasOnlySubstanceUnits="true" boundaryCondition="false" constant="false">
        <notes>
          <body xmlns="http://www.w3.org/1999/xhtml">
            <p>FORMULA: </p>
            <p>CHARGE: 0</p>
          </body>
        </notes>
        <annotation>
          <rdf:RDF xmlns:rdf="http://www.w3.org/1999/02/22-rdf-syntax-ns#" xmlns:dc="http://purl.org/dc/elements/1.1/" xmlns:dcterms="http://purl.org/dc/terms/" xmlns:vCard="http://www.w3.org/2001/vcard-rdf/3.0#" xmlns:bqbiol="http://biomodels.net/biology-qualifiers/" xmlns:bqmodel="http://biomodels.net/model-qualifiers/">
            <rdf:Description rdf:about="#Oxidized__45__flavodoxins_C">
              <bqbiol:is>
                <rdf:Bag>
                  <rdf:li rdf:resource="urn:miriam:biocyc:META%3AOxidized-flavodoxins"/>
                </rdf:Bag>
              </bqbiol:is>
            </rdf:Description>
          </rdf:RDF>
        </annotation>
      </species>
      <species metaid="GAMMA__45__LINOLENOYL__45__COA_C" id="GAMMA__45__LINOLENOYL__45__COA_C" name="&amp;gamma;-linolenoyl-CoA" compartment="C" initialAmount="1" substanceUnits="mole" hasOnlySubstanceUnits="true" boundaryCondition="false" constant="false">
        <notes>
          <body xmlns="http://www.w3.org/1999/xhtml">
            <p>FORMULA: C39H60N7O17P3S1</p>
            <p>CHARGE: -4</p>
          </body>
        </notes>
        <annotation>
          <rdf:RDF xmlns:rdf="http://www.w3.org/1999/02/22-rdf-syntax-ns#" xmlns:dc="http://purl.org/dc/elements/1.1/" xmlns:dcterms="http://purl.org/dc/terms/" xmlns:vCard="http://www.w3.org/2001/vcard-rdf/3.0#" xmlns:bqbiol="http://biomodels.net/biology-qualifiers/" xmlns:bqmodel="http://biomodels.net/model-qualifiers/">
            <rdf:Description rdf:about="#GAMMA__45__LINOLENOYL__45__COA_C">
              <bqbiol:is>
                <rdf:Bag>
                  <rdf:li rdf:resource="urn:miriam:chebi:CHEBI%3A57363"/>
                  <rdf:li rdf:resource="urn:miriam:pubchem.compound:45266591"/>
                  <rdf:li rdf:resource="urn:miriam:kegg.compound:C03035"/>
                  <rdf:li rdf:resource="urn:miriam:biocyc:META%3AGAMMA-LINOLENOYL-COA"/>
                </rdf:Bag>
              </bqbiol:is>
            </rdf:Description>
          </rdf:RDF>
        </annotation>
      </species>
      <species metaid="CPD__45__464_C" id="CPD__45__464_C" name="prephytoene diphosphate" compartment="C" initialAmount="1" substanceUnits="mole" hasOnlySubstanceUnits="true" boundaryCondition="false" constant="false">
        <notes>
          <body xmlns="http://www.w3.org/1999/xhtml">
            <p>FORMULA: C40H65O7P2</p>
            <p>CHARGE: -3</p>
          </body>
        </notes>
        <annotation>
          <rdf:RDF xmlns:rdf="http://www.w3.org/1999/02/22-rdf-syntax-ns#" xmlns:dc="http://purl.org/dc/elements/1.1/" xmlns:dcterms="http://purl.org/dc/terms/" xmlns:vCard="http://www.w3.org/2001/vcard-rdf/3.0#" xmlns:bqbiol="http://biomodels.net/biology-qualifiers/" xmlns:bqmodel="http://biomodels.net/model-qualifiers/">
            <rdf:Description rdf:about="#CPD__45__464_C">
              <bqbiol:is>
                <rdf:Bag>
                  <rdf:li rdf:resource="urn:miriam:pubchem.compound:25245670"/>
                  <rdf:li rdf:resource="urn:miriam:kegg.compound:C03427"/>
                  <rdf:li rdf:resource="urn:miriam:biocyc:META%3ACPD-464"/>
                </rdf:Bag>
              </bqbiol:is>
            </rdf:Description>
          </rdf:RDF>
        </annotation>
      </species>
      <species metaid="CPD__45__12321_C" id="CPD__45__12321_C" name="15-&lt;i&gt;cis&lt;/i&gt;-phytoene" compartment="C" initialAmount="1" substanceUnits="mole" hasOnlySubstanceUnits="true" boundaryCondition="false" constant="false">
        <notes>
          <body xmlns="http://www.w3.org/1999/xhtml">
            <p>FORMULA: C40H64</p>
            <p>CHARGE: 0</p>
          </body>
        </notes>
        <annotation>
          <rdf:RDF xmlns:rdf="http://www.w3.org/1999/02/22-rdf-syntax-ns#" xmlns:dc="http://purl.org/dc/elements/1.1/" xmlns:dcterms="http://purl.org/dc/terms/" xmlns:vCard="http://www.w3.org/2001/vcard-rdf/3.0#" xmlns:bqbiol="http://biomodels.net/biology-qualifiers/" xmlns:bqmodel="http://biomodels.net/model-qualifiers/">
            <rdf:Description rdf:about="#CPD__45__12321_C">
              <bqbiol:is>
                <rdf:Bag>
                  <rdf:li rdf:resource="urn:miriam:chebi:CHEBI%3A27787"/>
                  <rdf:li rdf:resource="urn:miriam:kegg.compound:C05421"/>
                  <rdf:li rdf:resource="urn:miriam:pubchem.compound:9963391"/>
                  <rdf:li rdf:resource="urn:miriam:biocyc:META%3ACPD-12321"/>
                </rdf:Bag>
              </bqbiol:is>
            </rdf:Description>
          </rdf:RDF>
        </annotation>
      </species>
      <species metaid="NAD_C" id="NAD_C" name="NAD&lt;sup&gt;+&lt;/sup&gt;" compartment="C" initialAmount="1" substanceUnits="mole" hasOnlySubstanceUnits="true" boundaryCondition="false" constant="false">
        <notes>
          <body xmlns="http://www.w3.org/1999/xhtml">
            <p>FORMULA: C21H26N7O14P2</p>
            <p>CHARGE: -1</p>
          </body>
        </notes>
        <annotation>
          <rdf:RDF xmlns:rdf="http://www.w3.org/1999/02/22-rdf-syntax-ns#" xmlns:dc="http://purl.org/dc/elements/1.1/" xmlns:dcterms="http://purl.org/dc/terms/" xmlns:vCard="http://www.w3.org/2001/vcard-rdf/3.0#" xmlns:bqbiol="http://biomodels.net/biology-qualifiers/" xmlns:bqmodel="http://biomodels.net/model-qualifiers/">
            <rdf:Description rdf:about="#NAD_C">
              <bqbiol:is>
                <rdf:Bag>
                  <rdf:li rdf:resource="urn:miriam:chebi:CHEBI%3A57540"/>
                  <rdf:li rdf:resource="urn:miriam:pubchem.compound:15938971"/>
                  <rdf:li rdf:resource="urn:miriam:pubchem.compound:15938971"/>
                  <rdf:li rdf:resource="urn:miriam:kegg.compound:C00003"/>
                  <rdf:li rdf:resource="urn:miriam:cas:53-84-9"/>
                  <rdf:li rdf:resource="urn:miriam:biocyc:META%3ANAD"/>
                </rdf:Bag>
              </bqbiol:is>
            </rdf:Description>
          </rdf:RDF>
        </annotation>
      </species>
      <species metaid="NADH_C" id="NADH_C" name="NADH" compartment="C" initialAmount="1" substanceUnits="mole" hasOnlySubstanceUnits="true" boundaryCondition="false" constant="false">
        <notes>
          <body xmlns="http://www.w3.org/1999/xhtml">
            <p>FORMULA: C21H27N7O14P2</p>
            <p>CHARGE: -2</p>
          </body>
        </notes>
        <annotation>
          <rdf:RDF xmlns:rdf="http://www.w3.org/1999/02/22-rdf-syntax-ns#" xmlns:dc="http://purl.org/dc/elements/1.1/" xmlns:dcterms="http://purl.org/dc/terms/" xmlns:vCard="http://www.w3.org/2001/vcard-rdf/3.0#" xmlns:bqbiol="http://biomodels.net/biology-qualifiers/" xmlns:bqmodel="http://biomodels.net/model-qualifiers/">
            <rdf:Description rdf:about="#NADH_C">
              <bqbiol:is>
                <rdf:Bag>
                  <rdf:li rdf:resource="urn:miriam:chebi:CHEBI%3A16908"/>
                  <rdf:li rdf:resource="urn:miriam:pubchem.compound:21604869"/>
                  <rdf:li rdf:resource="urn:miriam:cas:58-68-4"/>
                  <rdf:li rdf:resource="urn:miriam:pubchem.compound:4349538"/>
                  <rdf:li rdf:resource="urn:miriam:pubchem.compound:439153"/>
                  <rdf:li rdf:resource="urn:miriam:pubchem.compound:4349538"/>
                  <rdf:li rdf:resource="urn:miriam:kegg.compound:C00004"/>
                  <rdf:li rdf:resource="urn:miriam:biocyc:META%3ANADH"/>
                </rdf:Bag>
              </bqbiol:is>
            </rdf:Description>
          </rdf:RDF>
        </annotation>
      </species>
      <species metaid="BENZOATE_C" id="BENZOATE_C" name="benzoate" compartment="C" initialAmount="1" substanceUnits="mole" hasOnlySubstanceUnits="true" boundaryCondition="false" constant="false">
        <notes>
          <body xmlns="http://www.w3.org/1999/xhtml">
            <p>FORMULA: C7H5O2</p>
            <p>CHARGE: -1</p>
          </body>
        </notes>
        <annotation>
          <rdf:RDF xmlns:rdf="http://www.w3.org/1999/02/22-rdf-syntax-ns#" xmlns:dc="http://purl.org/dc/elements/1.1/" xmlns:dcterms="http://purl.org/dc/terms/" xmlns:vCard="http://www.w3.org/2001/vcard-rdf/3.0#" xmlns:bqbiol="http://biomodels.net/biology-qualifiers/" xmlns:bqmodel="http://biomodels.net/model-qualifiers/">
            <rdf:Description rdf:about="#BENZOATE_C">
              <bqbiol:is>
                <rdf:Bag>
                  <rdf:li rdf:resource="urn:miriam:pubchem.compound:242"/>
                  <rdf:li rdf:resource="urn:miriam:kegg.compound:C00180"/>
                  <rdf:li rdf:resource="urn:miriam:chebi:CHEBI%3A16150"/>
                  <rdf:li rdf:resource="urn:miriam:cas:65-85-0"/>
                  <rdf:li rdf:resource="urn:miriam:biocyc:META%3ABENZOATE"/>
                </rdf:Bag>
              </bqbiol:is>
            </rdf:Description>
          </rdf:RDF>
        </annotation>
      </species>
      <species metaid="CPD__45__6441_C" id="CPD__45__6441_C" name="methylbenzoate" compartment="C" initialAmount="1" substanceUnits="mole" hasOnlySubstanceUnits="true" boundaryCondition="false" constant="false">
        <notes>
          <body xmlns="http://www.w3.org/1999/xhtml">
            <p>FORMULA: C8H8O2</p>
            <p>CHARGE: 0</p>
          </body>
        </notes>
        <annotation>
          <rdf:RDF xmlns:rdf="http://www.w3.org/1999/02/22-rdf-syntax-ns#" xmlns:dc="http://purl.org/dc/elements/1.1/" xmlns:dcterms="http://purl.org/dc/terms/" xmlns:vCard="http://www.w3.org/2001/vcard-rdf/3.0#" xmlns:bqbiol="http://biomodels.net/biology-qualifiers/" xmlns:bqmodel="http://biomodels.net/model-qualifiers/">
            <rdf:Description rdf:about="#CPD__45__6441_C">
              <bqbiol:is>
                <rdf:Bag>
                  <rdf:li rdf:resource="urn:miriam:chebi:CHEBI%3A116970"/>
                  <rdf:li rdf:resource="urn:miriam:pubchem.compound:7150"/>
                  <rdf:li rdf:resource="urn:miriam:biocyc:META%3ACPD-6441"/>
                </rdf:Bag>
              </bqbiol:is>
            </rdf:Description>
          </rdf:RDF>
        </annotation>
      </species>
      <species metaid="PLASTOQUINONE_V" id="PLASTOQUINONE_V" name="PLASTOQUINONE" compartment="V" initialAmount="1" substanceUnits="mole" hasOnlySubstanceUnits="true" boundaryCondition="false" constant="false">
        <notes>
          <body xmlns="http://www.w3.org/1999/xhtml">
            <p>FORMULA: C53H80O2</p>
            <p>CHARGE: 0</p>
          </body>
        </notes>
        <annotation>
          <rdf:RDF xmlns:rdf="http://www.w3.org/1999/02/22-rdf-syntax-ns#" xmlns:dc="http://purl.org/dc/elements/1.1/" xmlns:dcterms="http://purl.org/dc/terms/" xmlns:vCard="http://www.w3.org/2001/vcard-rdf/3.0#" xmlns:bqbiol="http://biomodels.net/biology-qualifiers/" xmlns:bqmodel="http://biomodels.net/model-qualifiers/">
            <rdf:Description rdf:about="#PLASTOQUINONE_V">
              <bqbiol:is>
                <rdf:Bag>
                  <rdf:li rdf:resource="urn:miriam:biocyc:META%3APLASTOQUINONE"/>
                </rdf:Bag>
              </bqbiol:is>
            </rdf:Description>
          </rdf:RDF>
        </annotation>
      </species>
      <species metaid="PLASTOQUINOL__45__1_V" id="PLASTOQUINOL__45__1_V" name="PLASTOQUINOL-1" compartment="V" initialAmount="1" substanceUnits="mole" hasOnlySubstanceUnits="true" boundaryCondition="false" constant="false">
        <notes>
          <body xmlns="http://www.w3.org/1999/xhtml">
            <p>FORMULA: C53H82O2</p>
            <p>CHARGE: 0</p>
          </body>
        </notes>
        <annotation>
          <rdf:RDF xmlns:rdf="http://www.w3.org/1999/02/22-rdf-syntax-ns#" xmlns:dc="http://purl.org/dc/elements/1.1/" xmlns:dcterms="http://purl.org/dc/terms/" xmlns:vCard="http://www.w3.org/2001/vcard-rdf/3.0#" xmlns:bqbiol="http://biomodels.net/biology-qualifiers/" xmlns:bqmodel="http://biomodels.net/model-qualifiers/">
            <rdf:Description rdf:about="#PLASTOQUINOL__45__1_V">
              <bqbiol:is>
                <rdf:Bag>
                  <rdf:li rdf:resource="urn:miriam:biocyc:META%3APLASTOQUINOL-1"/>
                </rdf:Bag>
              </bqbiol:is>
            </rdf:Description>
          </rdf:RDF>
        </annotation>
      </species>
      <species metaid="WATER_M" id="WATER_M" name="H&lt;SUB&gt;2&lt;/SUB&gt;O" compartment="M" initialAmount="1" substanceUnits="mole" hasOnlySubstanceUnits="true" boundaryCondition="false" constant="false">
        <notes>
          <body xmlns="http://www.w3.org/1999/xhtml">
            <p>FORMULA: H2O1</p>
            <p>CHARGE: 0</p>
          </body>
        </notes>
        <annotation>
          <rdf:RDF xmlns:rdf="http://www.w3.org/1999/02/22-rdf-syntax-ns#" xmlns:dc="http://purl.org/dc/elements/1.1/" xmlns:dcterms="http://purl.org/dc/terms/" xmlns:vCard="http://www.w3.org/2001/vcard-rdf/3.0#" xmlns:bqbiol="http://biomodels.net/biology-qualifiers/" xmlns:bqmodel="http://biomodels.net/model-qualifiers/">
            <rdf:Description rdf:about="#WATER_M">
              <bqbiol:is>
                <rdf:Bag>
                  <rdf:li rdf:resource="urn:miriam:chebi:CHEBI%3A15377"/>
                  <rdf:li rdf:resource="urn:miriam:kegg.compound:C00001"/>
                  <rdf:li rdf:resource="urn:miriam:pubchem.compound:962"/>
                  <rdf:li rdf:resource="urn:miriam:chebi:CHEBI%3A15377"/>
                  <rdf:li rdf:resource="urn:miriam:pubchem.compound:962"/>
                  <rdf:li rdf:resource="urn:miriam:kegg.compound:C00001"/>
                  <rdf:li rdf:resource="urn:miriam:cas:7732-18-5"/>
                  <rdf:li rdf:resource="urn:miriam:biocyc:META%3AWATER"/>
                </rdf:Bag>
              </bqbiol:is>
            </rdf:Description>
          </rdf:RDF>
        </annotation>
      </species>
      <species metaid="O__45__PHOSPHO__45__L__45__HOMOSERINE_M" id="O__45__PHOSPHO__45__L__45__HOMOSERINE_M" name="O-phospho-L-homoserine" compartment="M" initialAmount="1" substanceUnits="mole" hasOnlySubstanceUnits="true" boundaryCondition="false" constant="false">
        <notes>
          <body xmlns="http://www.w3.org/1999/xhtml">
            <p>FORMULA: C4H8N1O6P1</p>
            <p>CHARGE: -2</p>
          </body>
        </notes>
        <annotation>
          <rdf:RDF xmlns:rdf="http://www.w3.org/1999/02/22-rdf-syntax-ns#" xmlns:dc="http://purl.org/dc/elements/1.1/" xmlns:dcterms="http://purl.org/dc/terms/" xmlns:vCard="http://www.w3.org/2001/vcard-rdf/3.0#" xmlns:bqbiol="http://biomodels.net/biology-qualifiers/" xmlns:bqmodel="http://biomodels.net/model-qualifiers/">
            <rdf:Description rdf:about="#O__45__PHOSPHO__45__L__45__HOMOSERINE_M">
              <bqbiol:is>
                <rdf:Bag>
                  <rdf:li rdf:resource="urn:miriam:chebi:CHEBI%3A57590"/>
                  <rdf:li rdf:resource="urn:miriam:pubchem.compound:46878406"/>
                  <rdf:li rdf:resource="urn:miriam:kegg.compound:C01102"/>
                  <rdf:li rdf:resource="urn:miriam:biocyc:META%3AO-PHOSPHO-L-HOMOSERINE"/>
                </rdf:Bag>
              </bqbiol:is>
            </rdf:Description>
          </rdf:RDF>
        </annotation>
      </species>
      <species metaid="Pi_M" id="Pi_M" name="phosphate" compartment="M" initialAmount="1" substanceUnits="mole" hasOnlySubstanceUnits="true" boundaryCondition="false" constant="false">
        <notes>
          <body xmlns="http://www.w3.org/1999/xhtml">
            <p>FORMULA: H1O4P1</p>
            <p>CHARGE: -2</p>
          </body>
        </notes>
        <annotation>
          <rdf:RDF xmlns:rdf="http://www.w3.org/1999/02/22-rdf-syntax-ns#" xmlns:dc="http://purl.org/dc/elements/1.1/" xmlns:dcterms="http://purl.org/dc/terms/" xmlns:vCard="http://www.w3.org/2001/vcard-rdf/3.0#" xmlns:bqbiol="http://biomodels.net/biology-qualifiers/" xmlns:bqmodel="http://biomodels.net/model-qualifiers/">
            <rdf:Description rdf:about="#Pi_M">
              <bqbiol:is>
                <rdf:Bag>
                  <rdf:li rdf:resource="urn:miriam:knapsack:C00007408"/>
                  <rdf:li rdf:resource="urn:miriam:kegg.compound:C00009"/>
                  <rdf:li rdf:resource="urn:miriam:cas:14265-44-2"/>
                  <rdf:li rdf:resource="urn:miriam:biocyc:META%3APi"/>
                </rdf:Bag>
              </bqbiol:is>
            </rdf:Description>
          </rdf:RDF>
        </annotation>
      </species>
      <species metaid="THR_M" id="THR_M" name="L-threonine" compartment="M" initialAmount="1" substanceUnits="mole" hasOnlySubstanceUnits="true" boundaryCondition="false" constant="false">
        <notes>
          <body xmlns="http://www.w3.org/1999/xhtml">
            <p>FORMULA: C4H9N1O3</p>
            <p>CHARGE: 0</p>
          </body>
        </notes>
        <annotation>
          <rdf:RDF xmlns:rdf="http://www.w3.org/1999/02/22-rdf-syntax-ns#" xmlns:dc="http://purl.org/dc/elements/1.1/" xmlns:dcterms="http://purl.org/dc/terms/" xmlns:vCard="http://www.w3.org/2001/vcard-rdf/3.0#" xmlns:bqbiol="http://biomodels.net/biology-qualifiers/" xmlns:bqmodel="http://biomodels.net/model-qualifiers/">
            <rdf:Description rdf:about="#THR_M">
              <bqbiol:is>
                <rdf:Bag>
                  <rdf:li rdf:resource="urn:miriam:chebi:CHEBI%3A57926"/>
                  <rdf:li rdf:resource="urn:miriam:pubchem.compound:6971019"/>
                  <rdf:li rdf:resource="urn:miriam:kegg.compound:C00188"/>
                  <rdf:li rdf:resource="urn:miriam:cas:72-19-5"/>
                  <rdf:li rdf:resource="urn:miriam:biocyc:META%3ATHR"/>
                </rdf:Bag>
              </bqbiol:is>
            </rdf:Description>
          </rdf:RDF>
        </annotation>
      </species>
      <species metaid="D__45__SORBITOL__45__6__45__P_C" id="D__45__SORBITOL__45__6__45__P_C" name="D-sorbitol-6-phosphate" compartment="C" initialAmount="1" substanceUnits="mole" hasOnlySubstanceUnits="true" boundaryCondition="false" constant="false">
        <notes>
          <body xmlns="http://www.w3.org/1999/xhtml">
            <p>FORMULA: C6H13O9P1</p>
            <p>CHARGE: -2</p>
          </body>
        </notes>
        <annotation>
          <rdf:RDF xmlns:rdf="http://www.w3.org/1999/02/22-rdf-syntax-ns#" xmlns:dc="http://purl.org/dc/elements/1.1/" xmlns:dcterms="http://purl.org/dc/terms/" xmlns:vCard="http://www.w3.org/2001/vcard-rdf/3.0#" xmlns:bqbiol="http://biomodels.net/biology-qualifiers/" xmlns:bqmodel="http://biomodels.net/model-qualifiers/">
            <rdf:Description rdf:about="#D__45__SORBITOL__45__6__45__P_C">
              <bqbiol:is>
                <rdf:Bag>
                  <rdf:li rdf:resource="urn:miriam:chebi:CHEBI%3A370698"/>
                  <rdf:li rdf:resource="urn:miriam:pubchem.compound:21872877"/>
                  <rdf:li rdf:resource="urn:miriam:kegg.compound:C01096"/>
                  <rdf:li rdf:resource="urn:miriam:cas:108392-12-7"/>
                  <rdf:li rdf:resource="urn:miriam:biocyc:META%3AD-SORBITOL-6-P"/>
                </rdf:Bag>
              </bqbiol:is>
            </rdf:Description>
          </rdf:RDF>
        </annotation>
      </species>
      <species metaid="FRUCTOSE__45__6P_C" id="FRUCTOSE__45__6P_C" name="D-fructose-6-phosphate" compartment="C" initialAmount="1" substanceUnits="mole" hasOnlySubstanceUnits="true" boundaryCondition="false" constant="false">
        <notes>
          <body xmlns="http://www.w3.org/1999/xhtml">
            <p>FORMULA: C6H11O9P1</p>
            <p>CHARGE: -2</p>
          </body>
        </notes>
        <annotation>
          <rdf:RDF xmlns:rdf="http://www.w3.org/1999/02/22-rdf-syntax-ns#" xmlns:dc="http://purl.org/dc/elements/1.1/" xmlns:dcterms="http://purl.org/dc/terms/" xmlns:vCard="http://www.w3.org/2001/vcard-rdf/3.0#" xmlns:bqbiol="http://biomodels.net/biology-qualifiers/" xmlns:bqmodel="http://biomodels.net/model-qualifiers/">
            <rdf:Description rdf:about="#FRUCTOSE__45__6P_C">
              <bqbiol:is>
                <rdf:Bag>
                  <rdf:li rdf:resource="urn:miriam:chebi:CHEBI%3A57634"/>
                  <rdf:li rdf:resource="urn:miriam:knapsack:C00007305"/>
                  <rdf:li rdf:resource="urn:miriam:pubchem.compound:21604863"/>
                  <rdf:li rdf:resource="urn:miriam:kegg.compound:C00085"/>
                  <rdf:li rdf:resource="urn:miriam:cas:643-13-0"/>
                  <rdf:li rdf:resource="urn:miriam:biocyc:META%3AFRUCTOSE-6P"/>
                </rdf:Bag>
              </bqbiol:is>
            </rdf:Description>
          </rdf:RDF>
        </annotation>
      </species>
      <species metaid="_10__45__FORMYL__45__THF_H" id="_10__45__FORMYL__45__THF_H" name="10-formyl-tetrahydrofolate" compartment="H" initialAmount="1" substanceUnits="mole" hasOnlySubstanceUnits="true" boundaryCondition="false" constant="false">
        <notes>
          <body xmlns="http://www.w3.org/1999/xhtml">
            <p>FORMULA: C20H21N7O7</p>
            <p>CHARGE: -2</p>
          </body>
        </notes>
        <annotation>
          <rdf:RDF xmlns:rdf="http://www.w3.org/1999/02/22-rdf-syntax-ns#" xmlns:dc="http://purl.org/dc/elements/1.1/" xmlns:dcterms="http://purl.org/dc/terms/" xmlns:vCard="http://www.w3.org/2001/vcard-rdf/3.0#" xmlns:bqbiol="http://biomodels.net/biology-qualifiers/" xmlns:bqmodel="http://biomodels.net/model-qualifiers/">
            <rdf:Description rdf:about="#_10__45__FORMYL__45__THF_H">
              <bqbiol:is>
                <rdf:Bag>
                  <rdf:li rdf:resource="urn:miriam:chebi:CHEBI%3A57454"/>
                  <rdf:li rdf:resource="urn:miriam:pubchem.compound:46878370"/>
                  <rdf:li rdf:resource="urn:miriam:kegg.compound:C00234"/>
                  <rdf:li rdf:resource="urn:miriam:cas:2800-34-2"/>
                  <rdf:li rdf:resource="urn:miriam:biocyc:META%3A10-FORMYL-THF"/>
                </rdf:Bag>
              </bqbiol:is>
            </rdf:Description>
          </rdf:RDF>
        </annotation>
      </species>
      <species metaid="_10__45__FORMYL__45__THF_C" id="_10__45__FORMYL__45__THF_C" name="10-formyl-tetrahydrofolate" compartment="C" initialAmount="1" substanceUnits="mole" hasOnlySubstanceUnits="true" boundaryCondition="false" constant="false">
        <notes>
          <body xmlns="http://www.w3.org/1999/xhtml">
            <p>FORMULA: C20H21N7O7</p>
            <p>CHARGE: -2</p>
          </body>
        </notes>
        <annotation>
          <rdf:RDF xmlns:rdf="http://www.w3.org/1999/02/22-rdf-syntax-ns#" xmlns:dc="http://purl.org/dc/elements/1.1/" xmlns:dcterms="http://purl.org/dc/terms/" xmlns:vCard="http://www.w3.org/2001/vcard-rdf/3.0#" xmlns:bqbiol="http://biomodels.net/biology-qualifiers/" xmlns:bqmodel="http://biomodels.net/model-qualifiers/">
            <rdf:Description rdf:about="#_10__45__FORMYL__45__THF_C">
              <bqbiol:is>
                <rdf:Bag>
                  <rdf:li rdf:resource="urn:miriam:chebi:CHEBI%3A57454"/>
                  <rdf:li rdf:resource="urn:miriam:pubchem.compound:46878370"/>
                  <rdf:li rdf:resource="urn:miriam:kegg.compound:C00234"/>
                  <rdf:li rdf:resource="urn:miriam:cas:2800-34-2"/>
                  <rdf:li rdf:resource="urn:miriam:biocyc:META%3A10-FORMYL-THF"/>
                </rdf:Bag>
              </bqbiol:is>
            </rdf:Description>
          </rdf:RDF>
        </annotation>
      </species>
      <species metaid="INDOLE_ACETATE_AUXIN_C" id="INDOLE_ACETATE_AUXIN_C" name="indole-3-acetate" compartment="C" initialAmount="1" substanceUnits="mole" hasOnlySubstanceUnits="true" boundaryCondition="false" constant="false">
        <notes>
          <body xmlns="http://www.w3.org/1999/xhtml">
            <p>FORMULA: C10H8N1O2</p>
            <p>CHARGE: -1</p>
          </body>
        </notes>
        <annotation>
          <rdf:RDF xmlns:rdf="http://www.w3.org/1999/02/22-rdf-syntax-ns#" xmlns:dc="http://purl.org/dc/elements/1.1/" xmlns:dcterms="http://purl.org/dc/terms/" xmlns:vCard="http://www.w3.org/2001/vcard-rdf/3.0#" xmlns:bqbiol="http://biomodels.net/biology-qualifiers/" xmlns:bqmodel="http://biomodels.net/model-qualifiers/">
            <rdf:Description rdf:about="#INDOLE_ACETATE_AUXIN_C">
              <bqbiol:is>
                <rdf:Bag>
                  <rdf:li rdf:resource="urn:miriam:pubchem.compound:801"/>
                  <rdf:li rdf:resource="urn:miriam:chebi:CHEBI%3A30854"/>
                  <rdf:li rdf:resource="urn:miriam:kegg.compound:C00954"/>
                  <rdf:li rdf:resource="urn:miriam:cas:87-51-4"/>
                  <rdf:li rdf:resource="urn:miriam:biocyc:META%3AINDOLE_ACETATE_AUXIN"/>
                </rdf:Bag>
              </bqbiol:is>
            </rdf:Description>
          </rdf:RDF>
        </annotation>
      </species>
      <species metaid="UDP__45__GLUCOSE_C" id="UDP__45__GLUCOSE_C" name="UDP-GLUCOSE" compartment="C" initialAmount="1" substanceUnits="mole" hasOnlySubstanceUnits="true" boundaryCondition="false" constant="false">
        <notes>
          <body xmlns="http://www.w3.org/1999/xhtml">
            <p>FORMULA: C15H22N2O17P2</p>
            <p>CHARGE: -2</p>
          </body>
        </notes>
        <annotation>
          <rdf:RDF xmlns:rdf="http://www.w3.org/1999/02/22-rdf-syntax-ns#" xmlns:dc="http://purl.org/dc/elements/1.1/" xmlns:dcterms="http://purl.org/dc/terms/" xmlns:vCard="http://www.w3.org/2001/vcard-rdf/3.0#" xmlns:bqbiol="http://biomodels.net/biology-qualifiers/" xmlns:bqmodel="http://biomodels.net/model-qualifiers/">
            <rdf:Description rdf:about="#UDP__45__GLUCOSE_C">
              <bqbiol:is>
                <rdf:Bag>
                  <rdf:li rdf:resource="urn:miriam:biocyc:META%3AUDP-GLUCOSE"/>
                </rdf:Bag>
              </bqbiol:is>
            </rdf:Description>
          </rdf:RDF>
        </annotation>
      </species>
      <species metaid="UDP_C" id="UDP_C" name="UDP" compartment="C" initialAmount="1" substanceUnits="mole" hasOnlySubstanceUnits="true" boundaryCondition="false" constant="false">
        <notes>
          <body xmlns="http://www.w3.org/1999/xhtml">
            <p>FORMULA: C9H11N2O12P2</p>
            <p>CHARGE: -3</p>
          </body>
        </notes>
        <annotation>
          <rdf:RDF xmlns:rdf="http://www.w3.org/1999/02/22-rdf-syntax-ns#" xmlns:dc="http://purl.org/dc/elements/1.1/" xmlns:dcterms="http://purl.org/dc/terms/" xmlns:vCard="http://www.w3.org/2001/vcard-rdf/3.0#" xmlns:bqbiol="http://biomodels.net/biology-qualifiers/" xmlns:bqmodel="http://biomodels.net/model-qualifiers/">
            <rdf:Description rdf:about="#UDP_C">
              <bqbiol:is>
                <rdf:Bag>
                  <rdf:li rdf:resource="urn:miriam:chebi:CHEBI%3A58223"/>
                  <rdf:li rdf:resource="urn:miriam:pubchem.compound:20056717"/>
                  <rdf:li rdf:resource="urn:miriam:knapsack:C00007313"/>
                  <rdf:li rdf:resource="urn:miriam:kegg.compound:C00015"/>
                  <rdf:li rdf:resource="urn:miriam:cas:58-98-0"/>
                  <rdf:li rdf:resource="urn:miriam:biocyc:META%3AUDP"/>
                </rdf:Bag>
              </bqbiol:is>
            </rdf:Description>
          </rdf:RDF>
        </annotation>
      </species>
      <species metaid="CPD__45__1102_C" id="CPD__45__1102_C" name="indole-3-acetyl-&amp;beta;-1-D-glucose" compartment="C" initialAmount="1" substanceUnits="mole" hasOnlySubstanceUnits="true" boundaryCondition="false" constant="false">
        <notes>
          <body xmlns="http://www.w3.org/1999/xhtml">
            <p>FORMULA: C16H19N1O7</p>
            <p>CHARGE: 0</p>
          </body>
        </notes>
        <annotation>
          <rdf:RDF xmlns:rdf="http://www.w3.org/1999/02/22-rdf-syntax-ns#" xmlns:dc="http://purl.org/dc/elements/1.1/" xmlns:dcterms="http://purl.org/dc/terms/" xmlns:vCard="http://www.w3.org/2001/vcard-rdf/3.0#" xmlns:bqbiol="http://biomodels.net/biology-qualifiers/" xmlns:bqmodel="http://biomodels.net/model-qualifiers/">
            <rdf:Description rdf:about="#CPD__45__1102_C">
              <bqbiol:is>
                <rdf:Bag>
                  <rdf:li rdf:resource="urn:miriam:pubchem.compound:440255"/>
                  <rdf:li rdf:resource="urn:miriam:chebi:CHEBI%3A17990"/>
                  <rdf:li rdf:resource="urn:miriam:kegg.compound:C04197"/>
                  <rdf:li rdf:resource="urn:miriam:biocyc:META%3ACPD-1102"/>
                </rdf:Bag>
              </bqbiol:is>
            </rdf:Description>
          </rdf:RDF>
        </annotation>
      </species>
      <species metaid="ADENOSYL__45__HOMO__45__CYS_E" id="ADENOSYL__45__HOMO__45__CYS_E" name="&lt;i&gt;S&lt;/i&gt;-adenosyl-L-homocysteine" compartment="E" initialAmount="1" substanceUnits="mole" hasOnlySubstanceUnits="true" boundaryCondition="true" constant="false">
        <notes>
          <body xmlns="http://www.w3.org/1999/xhtml">
            <p>FORMULA: C14H20N6O5S1</p>
            <p>CHARGE: 0</p>
          </body>
        </notes>
        <annotation>
          <rdf:RDF xmlns:rdf="http://www.w3.org/1999/02/22-rdf-syntax-ns#" xmlns:dc="http://purl.org/dc/elements/1.1/" xmlns:dcterms="http://purl.org/dc/terms/" xmlns:vCard="http://www.w3.org/2001/vcard-rdf/3.0#" xmlns:bqbiol="http://biomodels.net/biology-qualifiers/" xmlns:bqmodel="http://biomodels.net/model-qualifiers/">
            <rdf:Description rdf:about="#ADENOSYL__45__HOMO__45__CYS_E">
              <bqbiol:is>
                <rdf:Bag>
                  <rdf:li rdf:resource="urn:miriam:pubchem.compound:50986259"/>
                  <rdf:li rdf:resource="urn:miriam:chebi:CHEBI%3A57856"/>
                  <rdf:li rdf:resource="urn:miriam:kegg.compound:C00021"/>
                  <rdf:li rdf:resource="urn:miriam:cas:979-92-0"/>
                  <rdf:li rdf:resource="urn:miriam:biocyc:META%3AADENOSYL-HOMO-CYS"/>
                </rdf:Bag>
              </bqbiol:is>
            </rdf:Description>
          </rdf:RDF>
        </annotation>
      </species>
      <species metaid="CARBON__45__DIOXIDE_H" id="CARBON__45__DIOXIDE_H" name="CO&lt;SUB&gt;2&lt;/SUB&gt;" compartment="H" initialAmount="1" substanceUnits="mole" hasOnlySubstanceUnits="true" boundaryCondition="false" constant="false">
        <notes>
          <body xmlns="http://www.w3.org/1999/xhtml">
            <p>FORMULA: C1O2</p>
            <p>CHARGE: 0</p>
          </body>
        </notes>
        <annotation>
          <rdf:RDF xmlns:rdf="http://www.w3.org/1999/02/22-rdf-syntax-ns#" xmlns:dc="http://purl.org/dc/elements/1.1/" xmlns:dcterms="http://purl.org/dc/terms/" xmlns:vCard="http://www.w3.org/2001/vcard-rdf/3.0#" xmlns:bqbiol="http://biomodels.net/biology-qualifiers/" xmlns:bqmodel="http://biomodels.net/model-qualifiers/">
            <rdf:Description rdf:about="#CARBON__45__DIOXIDE_H">
              <bqbiol:is>
                <rdf:Bag>
                  <rdf:li rdf:resource="urn:miriam:kegg.compound:C00011"/>
                  <rdf:li rdf:resource="urn:miriam:pubchem.compound:280"/>
                  <rdf:li rdf:resource="urn:miriam:chebi:CHEBI%3A16526"/>
                  <rdf:li rdf:resource="urn:miriam:pubchem.compound:280"/>
                  <rdf:li rdf:resource="urn:miriam:pubchem.compound:280"/>
                  <rdf:li rdf:resource="urn:miriam:chebi:CHEBI%3A16526"/>
                  <rdf:li rdf:resource="urn:miriam:kegg.compound:C00011"/>
                  <rdf:li rdf:resource="urn:miriam:cas:124-38-9"/>
                  <rdf:li rdf:resource="urn:miriam:biocyc:META%3ACARBON-DIOXIDE"/>
                </rdf:Bag>
              </bqbiol:is>
            </rdf:Description>
          </rdf:RDF>
        </annotation>
      </species>
      <species metaid="D__45__RIBULOSE__45__15__45__P2_H" id="D__45__RIBULOSE__45__15__45__P2_H" name="D-ribulose-1,5-bisphosphate" compartment="H" initialAmount="1" substanceUnits="mole" hasOnlySubstanceUnits="true" boundaryCondition="false" constant="false">
        <notes>
          <body xmlns="http://www.w3.org/1999/xhtml">
            <p>FORMULA: C5H8O11P2</p>
            <p>CHARGE: -4</p>
          </body>
        </notes>
        <annotation>
          <rdf:RDF xmlns:rdf="http://www.w3.org/1999/02/22-rdf-syntax-ns#" xmlns:dc="http://purl.org/dc/elements/1.1/" xmlns:dcterms="http://purl.org/dc/terms/" xmlns:vCard="http://www.w3.org/2001/vcard-rdf/3.0#" xmlns:bqbiol="http://biomodels.net/biology-qualifiers/" xmlns:bqmodel="http://biomodels.net/model-qualifiers/">
            <rdf:Description rdf:about="#D__45__RIBULOSE__45__15__45__P2_H">
              <bqbiol:is>
                <rdf:Bag>
                  <rdf:li rdf:resource="urn:miriam:pubchem.compound:4337391"/>
                  <rdf:li rdf:resource="urn:miriam:kegg.compound:C01182"/>
                  <rdf:li rdf:resource="urn:miriam:cas:14689-84-0"/>
                  <rdf:li rdf:resource="urn:miriam:biocyc:META%3AD-RIBULOSE-15-P2"/>
                </rdf:Bag>
              </bqbiol:is>
            </rdf:Description>
          </rdf:RDF>
        </annotation>
      </species>
      <species metaid="G3P_H" id="G3P_H" name="3-phospho-D-glycerate" compartment="H" initialAmount="1" substanceUnits="mole" hasOnlySubstanceUnits="true" boundaryCondition="false" constant="false">
        <notes>
          <body xmlns="http://www.w3.org/1999/xhtml">
            <p>FORMULA: C3H4O7P1</p>
            <p>CHARGE: -3</p>
          </body>
        </notes>
        <annotation>
          <rdf:RDF xmlns:rdf="http://www.w3.org/1999/02/22-rdf-syntax-ns#" xmlns:dc="http://purl.org/dc/elements/1.1/" xmlns:dcterms="http://purl.org/dc/terms/" xmlns:vCard="http://www.w3.org/2001/vcard-rdf/3.0#" xmlns:bqbiol="http://biomodels.net/biology-qualifiers/" xmlns:bqmodel="http://biomodels.net/model-qualifiers/">
            <rdf:Description rdf:about="#G3P_H">
              <bqbiol:is>
                <rdf:Bag>
                  <rdf:li rdf:resource="urn:miriam:chebi:CHEBI%3A58272"/>
                  <rdf:li rdf:resource="urn:miriam:pubchem.compound:25245548"/>
                  <rdf:li rdf:resource="urn:miriam:kegg.compound:C00197"/>
                  <rdf:li rdf:resource="urn:miriam:cas:820-11-1"/>
                  <rdf:li rdf:resource="urn:miriam:biocyc:META%3AG3P"/>
                </rdf:Bag>
              </bqbiol:is>
            </rdf:Description>
          </rdf:RDF>
        </annotation>
      </species>
      <species metaid="HISTIDINAL_H" id="HISTIDINAL_H" name="histidinal" compartment="H" initialAmount="1" substanceUnits="mole" hasOnlySubstanceUnits="true" boundaryCondition="false" constant="false">
        <notes>
          <body xmlns="http://www.w3.org/1999/xhtml">
            <p>FORMULA: C6H10N3O1</p>
            <p>CHARGE: 1</p>
          </body>
        </notes>
        <annotation>
          <rdf:RDF xmlns:rdf="http://www.w3.org/1999/02/22-rdf-syntax-ns#" xmlns:dc="http://purl.org/dc/elements/1.1/" xmlns:dcterms="http://purl.org/dc/terms/" xmlns:vCard="http://www.w3.org/2001/vcard-rdf/3.0#" xmlns:bqbiol="http://biomodels.net/biology-qualifiers/" xmlns:bqmodel="http://biomodels.net/model-qualifiers/">
            <rdf:Description rdf:about="#HISTIDINAL_H">
              <bqbiol:is>
                <rdf:Bag>
                  <rdf:li rdf:resource="urn:miriam:pubchem.compound:25244065"/>
                  <rdf:li rdf:resource="urn:miriam:kegg.compound:C01929"/>
                  <rdf:li rdf:resource="urn:miriam:biocyc:META%3AHISTIDINAL"/>
                </rdf:Bag>
              </bqbiol:is>
            </rdf:Description>
          </rdf:RDF>
        </annotation>
      </species>
      <species metaid="HIS_H" id="HIS_H" name="L-histidine" compartment="H" initialAmount="1" substanceUnits="mole" hasOnlySubstanceUnits="true" boundaryCondition="false" constant="false">
        <notes>
          <body xmlns="http://www.w3.org/1999/xhtml">
            <p>FORMULA: C6H9N3O2</p>
            <p>CHARGE: 0</p>
          </body>
        </notes>
        <annotation>
          <rdf:RDF xmlns:rdf="http://www.w3.org/1999/02/22-rdf-syntax-ns#" xmlns:dc="http://purl.org/dc/elements/1.1/" xmlns:dcterms="http://purl.org/dc/terms/" xmlns:vCard="http://www.w3.org/2001/vcard-rdf/3.0#" xmlns:bqbiol="http://biomodels.net/biology-qualifiers/" xmlns:bqmodel="http://biomodels.net/model-qualifiers/">
            <rdf:Description rdf:about="#HIS_H">
              <bqbiol:is>
                <rdf:Bag>
                  <rdf:li rdf:resource="urn:miriam:chebi:CHEBI%3A57595"/>
                  <rdf:li rdf:resource="urn:miriam:pubchem.compound:6971009"/>
                  <rdf:li rdf:resource="urn:miriam:kegg.compound:C00135"/>
                  <rdf:li rdf:resource="urn:miriam:cas:71-00-1"/>
                  <rdf:li rdf:resource="urn:miriam:biocyc:META%3AHIS"/>
                </rdf:Bag>
              </bqbiol:is>
            </rdf:Description>
          </rdf:RDF>
        </annotation>
      </species>
      <species metaid="CPD__45__4101_R" id="CPD__45__4101_R" name="24-methylenelophenol" compartment="R" initialAmount="1" substanceUnits="mole" hasOnlySubstanceUnits="true" boundaryCondition="false" constant="false">
        <notes>
          <body xmlns="http://www.w3.org/1999/xhtml">
            <p>FORMULA: C29H48O1</p>
            <p>CHARGE: 0</p>
          </body>
        </notes>
        <annotation>
          <rdf:RDF xmlns:rdf="http://www.w3.org/1999/02/22-rdf-syntax-ns#" xmlns:dc="http://purl.org/dc/elements/1.1/" xmlns:dcterms="http://purl.org/dc/terms/" xmlns:vCard="http://www.w3.org/2001/vcard-rdf/3.0#" xmlns:bqbiol="http://biomodels.net/biology-qualifiers/" xmlns:bqmodel="http://biomodels.net/model-qualifiers/">
            <rdf:Description rdf:about="#CPD__45__4101_R">
              <bqbiol:is>
                <rdf:Bag>
                  <rdf:li rdf:resource="urn:miriam:pubchem.compound:25201809"/>
                  <rdf:li rdf:resource="urn:miriam:kegg.compound:C11522"/>
                  <rdf:li rdf:resource="urn:miriam:biocyc:META%3ACPD-4101"/>
                </rdf:Bag>
              </bqbiol:is>
            </rdf:Description>
          </rdf:RDF>
        </annotation>
      </species>
      <species metaid="CPD__45__12907_R" id="CPD__45__12907_R" name="4&amp;alpha;-hydroxymethyl-ergosta-7,24(24&lt;sup&gt;1&lt;/sup&gt;)-dien-3&amp;beta;-ol" compartment="R" initialAmount="1" substanceUnits="mole" hasOnlySubstanceUnits="true" boundaryCondition="false" constant="false">
        <notes>
          <body xmlns="http://www.w3.org/1999/xhtml">
            <p>FORMULA: C29H48O2</p>
            <p>CHARGE: 0</p>
          </body>
        </notes>
        <annotation>
          <rdf:RDF xmlns:rdf="http://www.w3.org/1999/02/22-rdf-syntax-ns#" xmlns:dc="http://purl.org/dc/elements/1.1/" xmlns:dcterms="http://purl.org/dc/terms/" xmlns:vCard="http://www.w3.org/2001/vcard-rdf/3.0#" xmlns:bqbiol="http://biomodels.net/biology-qualifiers/" xmlns:bqmodel="http://biomodels.net/model-qualifiers/">
            <rdf:Description rdf:about="#CPD__45__12907_R">
              <bqbiol:is>
                <rdf:Bag>
                  <rdf:li rdf:resource="urn:miriam:pubchem.compound:50986222"/>
                  <rdf:li rdf:resource="urn:miriam:biocyc:META%3ACPD-12907"/>
                </rdf:Bag>
              </bqbiol:is>
            </rdf:Description>
          </rdf:RDF>
        </annotation>
      </species>
      <species metaid="Oxidized__45__flavodoxins_H" id="Oxidized__45__flavodoxins_H" name="Oxidized-flavodoxins" compartment="H" initialAmount="1" substanceUnits="mole" hasOnlySubstanceUnits="true" boundaryCondition="false" constant="false">
        <notes>
          <body xmlns="http://www.w3.org/1999/xhtml">
            <p>FORMULA: </p>
            <p>CHARGE: 0</p>
          </body>
        </notes>
        <annotation>
          <rdf:RDF xmlns:rdf="http://www.w3.org/1999/02/22-rdf-syntax-ns#" xmlns:dc="http://purl.org/dc/elements/1.1/" xmlns:dcterms="http://purl.org/dc/terms/" xmlns:vCard="http://www.w3.org/2001/vcard-rdf/3.0#" xmlns:bqbiol="http://biomodels.net/biology-qualifiers/" xmlns:bqmodel="http://biomodels.net/model-qualifiers/">
            <rdf:Description rdf:about="#Oxidized__45__flavodoxins_H">
              <bqbiol:is>
                <rdf:Bag>
                  <rdf:li rdf:resource="urn:miriam:biocyc:META%3AOxidized-flavodoxins"/>
                </rdf:Bag>
              </bqbiol:is>
            </rdf:Description>
          </rdf:RDF>
        </annotation>
      </species>
      <species metaid="CHOLINE_H" id="CHOLINE_H" name="choline" compartment="H" initialAmount="1" substanceUnits="mole" hasOnlySubstanceUnits="true" boundaryCondition="false" constant="false">
        <notes>
          <body xmlns="http://www.w3.org/1999/xhtml">
            <p>FORMULA: C5H14N1O1</p>
            <p>CHARGE: 1</p>
          </body>
        </notes>
        <annotation>
          <rdf:RDF xmlns:rdf="http://www.w3.org/1999/02/22-rdf-syntax-ns#" xmlns:dc="http://purl.org/dc/elements/1.1/" xmlns:dcterms="http://purl.org/dc/terms/" xmlns:vCard="http://www.w3.org/2001/vcard-rdf/3.0#" xmlns:bqbiol="http://biomodels.net/biology-qualifiers/" xmlns:bqmodel="http://biomodels.net/model-qualifiers/">
            <rdf:Description rdf:about="#CHOLINE_H">
              <bqbiol:is>
                <rdf:Bag>
                  <rdf:li rdf:resource="urn:miriam:pubchem.compound:305"/>
                  <rdf:li rdf:resource="urn:miriam:chebi:CHEBI%3A15354"/>
                  <rdf:li rdf:resource="urn:miriam:cas:62-49-7"/>
                  <rdf:li rdf:resource="urn:miriam:cas:123-41-1"/>
                  <rdf:li rdf:resource="urn:miriam:kegg.compound:C00114"/>
                  <rdf:li rdf:resource="urn:miriam:biocyc:META%3ACHOLINE"/>
                </rdf:Bag>
              </bqbiol:is>
            </rdf:Description>
          </rdf:RDF>
        </annotation>
      </species>
      <species metaid="Reduced__45__flavodoxins_H" id="Reduced__45__flavodoxins_H" name="Reduced-flavodoxins" compartment="H" initialAmount="1" substanceUnits="mole" hasOnlySubstanceUnits="true" boundaryCondition="false" constant="false">
        <notes>
          <body xmlns="http://www.w3.org/1999/xhtml">
            <p>FORMULA: H2</p>
            <p>CHARGE: 0</p>
          </body>
        </notes>
        <annotation>
          <rdf:RDF xmlns:rdf="http://www.w3.org/1999/02/22-rdf-syntax-ns#" xmlns:dc="http://purl.org/dc/elements/1.1/" xmlns:dcterms="http://purl.org/dc/terms/" xmlns:vCard="http://www.w3.org/2001/vcard-rdf/3.0#" xmlns:bqbiol="http://biomodels.net/biology-qualifiers/" xmlns:bqmodel="http://biomodels.net/model-qualifiers/">
            <rdf:Description rdf:about="#Reduced__45__flavodoxins_H">
              <bqbiol:is>
                <rdf:Bag>
                  <rdf:li rdf:resource="urn:miriam:biocyc:META%3AReduced-flavodoxins"/>
                </rdf:Bag>
              </bqbiol:is>
            </rdf:Description>
          </rdf:RDF>
        </annotation>
      </species>
      <species metaid="BETAINE_ALDEHYDE_H" id="BETAINE_ALDEHYDE_H" name="betaine aldehyde" compartment="H" initialAmount="1" substanceUnits="mole" hasOnlySubstanceUnits="true" boundaryCondition="false" constant="false">
        <notes>
          <body xmlns="http://www.w3.org/1999/xhtml">
            <p>FORMULA: C5H12N1O1</p>
            <p>CHARGE: 1</p>
          </body>
        </notes>
        <annotation>
          <rdf:RDF xmlns:rdf="http://www.w3.org/1999/02/22-rdf-syntax-ns#" xmlns:dc="http://purl.org/dc/elements/1.1/" xmlns:dcterms="http://purl.org/dc/terms/" xmlns:vCard="http://www.w3.org/2001/vcard-rdf/3.0#" xmlns:bqbiol="http://biomodels.net/biology-qualifiers/" xmlns:bqmodel="http://biomodels.net/model-qualifiers/">
            <rdf:Description rdf:about="#BETAINE_ALDEHYDE_H">
              <bqbiol:is>
                <rdf:Bag>
                  <rdf:li rdf:resource="urn:miriam:pubchem.compound:249"/>
                  <rdf:li rdf:resource="urn:miriam:chebi:CHEBI%3A15710"/>
                  <rdf:li rdf:resource="urn:miriam:kegg.compound:C00576"/>
                  <rdf:li rdf:resource="urn:miriam:cas:7418-61-3"/>
                  <rdf:li rdf:resource="urn:miriam:biocyc:META%3ABETAINE_ALDEHYDE"/>
                </rdf:Bag>
              </bqbiol:is>
            </rdf:Description>
          </rdf:RDF>
        </annotation>
      </species>
      <species metaid="AMMONIA_X" id="AMMONIA_X" name="ammonia" compartment="X" initialAmount="1" substanceUnits="mole" hasOnlySubstanceUnits="true" boundaryCondition="false" constant="false">
        <notes>
          <body xmlns="http://www.w3.org/1999/xhtml">
            <p>FORMULA: H3N1</p>
            <p>CHARGE: 0</p>
          </body>
        </notes>
        <annotation>
          <rdf:RDF xmlns:rdf="http://www.w3.org/1999/02/22-rdf-syntax-ns#" xmlns:dc="http://purl.org/dc/elements/1.1/" xmlns:dcterms="http://purl.org/dc/terms/" xmlns:vCard="http://www.w3.org/2001/vcard-rdf/3.0#" xmlns:bqbiol="http://biomodels.net/biology-qualifiers/" xmlns:bqmodel="http://biomodels.net/model-qualifiers/">
            <rdf:Description rdf:about="#AMMONIA_X">
              <bqbiol:is>
                <rdf:Bag>
                  <rdf:li rdf:resource="urn:miriam:pubchem.compound:222"/>
                  <rdf:li rdf:resource="urn:miriam:knapsack:C00007267"/>
                  <rdf:li rdf:resource="urn:miriam:chebi:CHEBI%3A32863"/>
                  <rdf:li rdf:resource="urn:miriam:kegg.compound:C00014"/>
                  <rdf:li rdf:resource="urn:miriam:cas:7664-41-7"/>
                  <rdf:li rdf:resource="urn:miriam:biocyc:META%3AAMMONIA"/>
                </rdf:Bag>
              </bqbiol:is>
            </rdf:Description>
          </rdf:RDF>
        </annotation>
      </species>
      <species metaid="RIBOSE__45__5P_H" id="RIBOSE__45__5P_H" name="D-ribose-5-phosphate" compartment="H" initialAmount="1" substanceUnits="mole" hasOnlySubstanceUnits="true" boundaryCondition="false" constant="false">
        <notes>
          <body xmlns="http://www.w3.org/1999/xhtml">
            <p>FORMULA: C5H9O8P1</p>
            <p>CHARGE: -2</p>
          </body>
        </notes>
        <annotation>
          <rdf:RDF xmlns:rdf="http://www.w3.org/1999/02/22-rdf-syntax-ns#" xmlns:dc="http://purl.org/dc/elements/1.1/" xmlns:dcterms="http://purl.org/dc/terms/" xmlns:vCard="http://www.w3.org/2001/vcard-rdf/3.0#" xmlns:bqbiol="http://biomodels.net/biology-qualifiers/" xmlns:bqmodel="http://biomodels.net/model-qualifiers/">
            <rdf:Description rdf:about="#RIBOSE__45__5P_H">
              <bqbiol:is>
                <rdf:Bag>
                  <rdf:li rdf:resource="urn:miriam:pubchem.compound:24794349"/>
                  <rdf:li rdf:resource="urn:miriam:kegg.compound:C00117"/>
                  <rdf:li rdf:resource="urn:miriam:cas:4300-28-1"/>
                  <rdf:li rdf:resource="urn:miriam:biocyc:META%3ARIBOSE-5P"/>
                </rdf:Bag>
              </bqbiol:is>
            </rdf:Description>
          </rdf:RDF>
        </annotation>
      </species>
      <species metaid="PRPP_H" id="PRPP_H" name="5-phospho-&amp;alpha;-D-ribose 1-diphosphate" compartment="H" initialAmount="1" substanceUnits="mole" hasOnlySubstanceUnits="true" boundaryCondition="false" constant="false">
        <notes>
          <body xmlns="http://www.w3.org/1999/xhtml">
            <p>FORMULA: C5H8O14P3</p>
            <p>CHARGE: -5</p>
          </body>
        </notes>
        <annotation>
          <rdf:RDF xmlns:rdf="http://www.w3.org/1999/02/22-rdf-syntax-ns#" xmlns:dc="http://purl.org/dc/elements/1.1/" xmlns:dcterms="http://purl.org/dc/terms/" xmlns:vCard="http://www.w3.org/2001/vcard-rdf/3.0#" xmlns:bqbiol="http://biomodels.net/biology-qualifiers/" xmlns:bqmodel="http://biomodels.net/model-qualifiers/">
            <rdf:Description rdf:about="#PRPP_H">
              <bqbiol:is>
                <rdf:Bag>
                  <rdf:li rdf:resource="urn:miriam:chebi:CHEBI%3A58017"/>
                  <rdf:li rdf:resource="urn:miriam:pubchem.compound:20848918"/>
                  <rdf:li rdf:resource="urn:miriam:kegg.compound:C00119"/>
                  <rdf:li rdf:resource="urn:miriam:cas:13270-65-0"/>
                  <rdf:li rdf:resource="urn:miriam:biocyc:META%3APRPP"/>
                </rdf:Bag>
              </bqbiol:is>
            </rdf:Description>
          </rdf:RDF>
        </annotation>
      </species>
      <species metaid="AMP_H" id="AMP_H" name="AMP" compartment="H" initialAmount="1" substanceUnits="mole" hasOnlySubstanceUnits="true" boundaryCondition="false" constant="false">
        <notes>
          <body xmlns="http://www.w3.org/1999/xhtml">
            <p>FORMULA: C10H12N5O7P1</p>
            <p>CHARGE: -2</p>
          </body>
        </notes>
        <annotation>
          <rdf:RDF xmlns:rdf="http://www.w3.org/1999/02/22-rdf-syntax-ns#" xmlns:dc="http://purl.org/dc/elements/1.1/" xmlns:dcterms="http://purl.org/dc/terms/" xmlns:vCard="http://www.w3.org/2001/vcard-rdf/3.0#" xmlns:bqbiol="http://biomodels.net/biology-qualifiers/" xmlns:bqmodel="http://biomodels.net/model-qualifiers/">
            <rdf:Description rdf:about="#AMP_H">
              <bqbiol:is>
                <rdf:Bag>
                  <rdf:li rdf:resource="urn:miriam:chebi:CHEBI%3A456215"/>
                  <rdf:li rdf:resource="urn:miriam:pubchem.compound:15938965"/>
                  <rdf:li rdf:resource="urn:miriam:kegg.compound:C00020"/>
                  <rdf:li rdf:resource="urn:miriam:cas:61-19-8"/>
                  <rdf:li rdf:resource="urn:miriam:biocyc:META%3AAMP"/>
                </rdf:Bag>
              </bqbiol:is>
            </rdf:Description>
          </rdf:RDF>
        </annotation>
      </species>
      <species metaid="CPD__45__8088_C" id="CPD__45__8088_C" name="1-18:2-2-18:1-phosphatidylcholine" compartment="C" initialAmount="1" substanceUnits="mole" hasOnlySubstanceUnits="true" boundaryCondition="false" constant="false">
        <notes>
          <body xmlns="http://www.w3.org/1999/xhtml">
            <p>FORMULA: C44H82N1O8P1</p>
            <p>CHARGE: 0</p>
          </body>
        </notes>
        <annotation>
          <rdf:RDF xmlns:rdf="http://www.w3.org/1999/02/22-rdf-syntax-ns#" xmlns:dc="http://purl.org/dc/elements/1.1/" xmlns:dcterms="http://purl.org/dc/terms/" xmlns:vCard="http://www.w3.org/2001/vcard-rdf/3.0#" xmlns:bqbiol="http://biomodels.net/biology-qualifiers/" xmlns:bqmodel="http://biomodels.net/model-qualifiers/">
            <rdf:Description rdf:about="#CPD__45__8088_C">
              <bqbiol:is>
                <rdf:Bag>
                  <rdf:li rdf:resource="urn:miriam:pubchem.compound:14818934"/>
                  <rdf:li rdf:resource="urn:miriam:biocyc:META%3ACPD-8088"/>
                </rdf:Bag>
              </bqbiol:is>
            </rdf:Description>
          </rdf:RDF>
        </annotation>
      </species>
      <species metaid="CPD__45__2182_C" id="CPD__45__2182_C" name="1-18:2-2-18:2-sn-glycerol-3-phosphocholine" compartment="C" initialAmount="1" substanceUnits="mole" hasOnlySubstanceUnits="true" boundaryCondition="false" constant="false">
        <notes>
          <body xmlns="http://www.w3.org/1999/xhtml">
            <p>FORMULA: C44H80N1O8P1</p>
            <p>CHARGE: 0</p>
          </body>
        </notes>
        <annotation>
          <rdf:RDF xmlns:rdf="http://www.w3.org/1999/02/22-rdf-syntax-ns#" xmlns:dc="http://purl.org/dc/elements/1.1/" xmlns:dcterms="http://purl.org/dc/terms/" xmlns:vCard="http://www.w3.org/2001/vcard-rdf/3.0#" xmlns:bqbiol="http://biomodels.net/biology-qualifiers/" xmlns:bqmodel="http://biomodels.net/model-qualifiers/">
            <rdf:Description rdf:about="#CPD__45__2182_C">
              <bqbiol:is>
                <rdf:Bag>
                  <rdf:li rdf:resource="urn:miriam:pubchem.compound:6440944"/>
                  <rdf:li rdf:resource="urn:miriam:biocyc:META%3ACPD-2182"/>
                </rdf:Bag>
              </bqbiol:is>
            </rdf:Description>
          </rdf:RDF>
        </annotation>
      </species>
      <species metaid="CPD__45__6993_H" id="CPD__45__6993_H" name="pinocembrin chalcone" compartment="H" initialAmount="1" substanceUnits="mole" hasOnlySubstanceUnits="true" boundaryCondition="false" constant="false">
        <notes>
          <body xmlns="http://www.w3.org/1999/xhtml">
            <p>FORMULA: C15H12O4</p>
            <p>CHARGE: 0</p>
          </body>
        </notes>
        <annotation>
          <rdf:RDF xmlns:rdf="http://www.w3.org/1999/02/22-rdf-syntax-ns#" xmlns:dc="http://purl.org/dc/elements/1.1/" xmlns:dcterms="http://purl.org/dc/terms/" xmlns:vCard="http://www.w3.org/2001/vcard-rdf/3.0#" xmlns:bqbiol="http://biomodels.net/biology-qualifiers/" xmlns:bqmodel="http://biomodels.net/model-qualifiers/">
            <rdf:Description rdf:about="#CPD__45__6993_H">
              <bqbiol:is>
                <rdf:Bag>
                  <rdf:li rdf:resource="urn:miriam:chebi:CHEBI%3A310313"/>
                  <rdf:li rdf:resource="urn:miriam:pubchem.compound:6474295"/>
                  <rdf:li rdf:resource="urn:miriam:kegg.compound:C16404"/>
                  <rdf:li rdf:resource="urn:miriam:biocyc:META%3ACPD-6993"/>
                </rdf:Bag>
              </bqbiol:is>
            </rdf:Description>
          </rdf:RDF>
        </annotation>
      </species>
      <species metaid="CPD__45__6991_H" id="CPD__45__6991_H" name="(2S)-pinocembrin" compartment="H" initialAmount="1" substanceUnits="mole" hasOnlySubstanceUnits="true" boundaryCondition="false" constant="false">
        <notes>
          <body xmlns="http://www.w3.org/1999/xhtml">
            <p>FORMULA: C15H11O4</p>
            <p>CHARGE: -1</p>
          </body>
        </notes>
        <annotation>
          <rdf:RDF xmlns:rdf="http://www.w3.org/1999/02/22-rdf-syntax-ns#" xmlns:dc="http://purl.org/dc/elements/1.1/" xmlns:dcterms="http://purl.org/dc/terms/" xmlns:vCard="http://www.w3.org/2001/vcard-rdf/3.0#" xmlns:bqbiol="http://biomodels.net/biology-qualifiers/" xmlns:bqmodel="http://biomodels.net/model-qualifiers/">
            <rdf:Description rdf:about="#CPD__45__6991_H">
              <bqbiol:is>
                <rdf:Bag>
                  <rdf:li rdf:resource="urn:miriam:pubchem.compound:25200438"/>
                  <rdf:li rdf:resource="urn:miriam:kegg.compound:C09827"/>
                  <rdf:li rdf:resource="urn:miriam:biocyc:META%3ACPD-6991"/>
                </rdf:Bag>
              </bqbiol:is>
            </rdf:Description>
          </rdf:RDF>
        </annotation>
      </species>
      <species metaid="DCMP_C" id="DCMP_C" name="dCMP" compartment="C" initialAmount="1" substanceUnits="mole" hasOnlySubstanceUnits="true" boundaryCondition="false" constant="false">
        <notes>
          <body xmlns="http://www.w3.org/1999/xhtml">
            <p>FORMULA: C9H12N3O7P1</p>
            <p>CHARGE: -2</p>
          </body>
        </notes>
        <annotation>
          <rdf:RDF xmlns:rdf="http://www.w3.org/1999/02/22-rdf-syntax-ns#" xmlns:dc="http://purl.org/dc/elements/1.1/" xmlns:dcterms="http://purl.org/dc/terms/" xmlns:vCard="http://www.w3.org/2001/vcard-rdf/3.0#" xmlns:bqbiol="http://biomodels.net/biology-qualifiers/" xmlns:bqmodel="http://biomodels.net/model-qualifiers/">
            <rdf:Description rdf:about="#DCMP_C">
              <bqbiol:is>
                <rdf:Bag>
                  <rdf:li rdf:resource="urn:miriam:chebi:CHEBI%3A57566"/>
                  <rdf:li rdf:resource="urn:miriam:pubchem.compound:7058169"/>
                  <rdf:li rdf:resource="urn:miriam:kegg.compound:C00239"/>
                  <rdf:li rdf:resource="urn:miriam:cas:1032-65-1"/>
                  <rdf:li rdf:resource="urn:miriam:biocyc:META%3ADCMP"/>
                </rdf:Bag>
              </bqbiol:is>
            </rdf:Description>
          </rdf:RDF>
        </annotation>
      </species>
      <species metaid="DUMP_C" id="DUMP_C" name="dUMP" compartment="C" initialAmount="1" substanceUnits="mole" hasOnlySubstanceUnits="true" boundaryCondition="false" constant="false">
        <notes>
          <body xmlns="http://www.w3.org/1999/xhtml">
            <p>FORMULA: C9H11N2O8P1</p>
            <p>CHARGE: -2</p>
          </body>
        </notes>
        <annotation>
          <rdf:RDF xmlns:rdf="http://www.w3.org/1999/02/22-rdf-syntax-ns#" xmlns:dc="http://purl.org/dc/elements/1.1/" xmlns:dcterms="http://purl.org/dc/terms/" xmlns:vCard="http://www.w3.org/2001/vcard-rdf/3.0#" xmlns:bqbiol="http://biomodels.net/biology-qualifiers/" xmlns:bqmodel="http://biomodels.net/model-qualifiers/">
            <rdf:Description rdf:about="#DUMP_C">
              <bqbiol:is>
                <rdf:Bag>
                  <rdf:li rdf:resource="urn:miriam:chebi:CHEBI%3A246422"/>
                  <rdf:li rdf:resource="urn:miriam:pubchem.compound:18601100"/>
                  <rdf:li rdf:resource="urn:miriam:kegg.compound:C00365"/>
                  <rdf:li rdf:resource="urn:miriam:cas:964-26-1"/>
                  <rdf:li rdf:resource="urn:miriam:biocyc:META%3ADUMP"/>
                </rdf:Bag>
              </bqbiol:is>
            </rdf:Description>
          </rdf:RDF>
        </annotation>
      </species>
      <species metaid="STEAROYL__45__COA_C" id="STEAROYL__45__COA_C" name="stearoyl-CoA" compartment="C" initialAmount="1" substanceUnits="mole" hasOnlySubstanceUnits="true" boundaryCondition="false" constant="false">
        <notes>
          <body xmlns="http://www.w3.org/1999/xhtml">
            <p>FORMULA: C39H66N7O17P3S1</p>
            <p>CHARGE: -4</p>
          </body>
        </notes>
        <annotation>
          <rdf:RDF xmlns:rdf="http://www.w3.org/1999/02/22-rdf-syntax-ns#" xmlns:dc="http://purl.org/dc/elements/1.1/" xmlns:dcterms="http://purl.org/dc/terms/" xmlns:vCard="http://www.w3.org/2001/vcard-rdf/3.0#" xmlns:bqbiol="http://biomodels.net/biology-qualifiers/" xmlns:bqmodel="http://biomodels.net/model-qualifiers/">
            <rdf:Description rdf:about="#STEAROYL__45__COA_C">
              <bqbiol:is>
                <rdf:Bag>
                  <rdf:li rdf:resource="urn:miriam:pubchem.compound:25245778"/>
                  <rdf:li rdf:resource="urn:miriam:kegg.compound:C00412"/>
                  <rdf:li rdf:resource="urn:miriam:cas:362-66-3"/>
                  <rdf:li rdf:resource="urn:miriam:biocyc:META%3ASTEAROYL-COA"/>
                </rdf:Bag>
              </bqbiol:is>
            </rdf:Description>
          </rdf:RDF>
        </annotation>
      </species>
      <species metaid="STEAROYL__45__COA_R" id="STEAROYL__45__COA_R" name="stearoyl-CoA" compartment="R" initialAmount="1" substanceUnits="mole" hasOnlySubstanceUnits="true" boundaryCondition="false" constant="false">
        <notes>
          <body xmlns="http://www.w3.org/1999/xhtml">
            <p>FORMULA: C39H66N7O17P3S1</p>
            <p>CHARGE: -4</p>
          </body>
        </notes>
        <annotation>
          <rdf:RDF xmlns:rdf="http://www.w3.org/1999/02/22-rdf-syntax-ns#" xmlns:dc="http://purl.org/dc/elements/1.1/" xmlns:dcterms="http://purl.org/dc/terms/" xmlns:vCard="http://www.w3.org/2001/vcard-rdf/3.0#" xmlns:bqbiol="http://biomodels.net/biology-qualifiers/" xmlns:bqmodel="http://biomodels.net/model-qualifiers/">
            <rdf:Description rdf:about="#STEAROYL__45__COA_R">
              <bqbiol:is>
                <rdf:Bag>
                  <rdf:li rdf:resource="urn:miriam:pubchem.compound:25245778"/>
                  <rdf:li rdf:resource="urn:miriam:kegg.compound:C00412"/>
                  <rdf:li rdf:resource="urn:miriam:cas:362-66-3"/>
                  <rdf:li rdf:resource="urn:miriam:biocyc:META%3ASTEAROYL-COA"/>
                </rdf:Bag>
              </bqbiol:is>
            </rdf:Description>
          </rdf:RDF>
        </annotation>
      </species>
      <species metaid="MANNITOL_C" id="MANNITOL_C" name="D-mannitol" compartment="C" initialAmount="1" substanceUnits="mole" hasOnlySubstanceUnits="true" boundaryCondition="false" constant="false">
        <notes>
          <body xmlns="http://www.w3.org/1999/xhtml">
            <p>FORMULA: C6H14O6</p>
            <p>CHARGE: 0</p>
          </body>
        </notes>
        <annotation>
          <rdf:RDF xmlns:rdf="http://www.w3.org/1999/02/22-rdf-syntax-ns#" xmlns:dc="http://purl.org/dc/elements/1.1/" xmlns:dcterms="http://purl.org/dc/terms/" xmlns:vCard="http://www.w3.org/2001/vcard-rdf/3.0#" xmlns:bqbiol="http://biomodels.net/biology-qualifiers/" xmlns:bqmodel="http://biomodels.net/model-qualifiers/">
            <rdf:Description rdf:about="#MANNITOL_C">
              <bqbiol:is>
                <rdf:Bag>
                  <rdf:li rdf:resource="urn:miriam:chebi:CHEBI%3A16899"/>
                  <rdf:li rdf:resource="urn:miriam:pubchem.compound:6251"/>
                  <rdf:li rdf:resource="urn:miriam:kegg.compound:C00392"/>
                  <rdf:li rdf:resource="urn:miriam:cas:69-65-8"/>
                  <rdf:li rdf:resource="urn:miriam:biocyc:META%3AMANNITOL"/>
                </rdf:Bag>
              </bqbiol:is>
            </rdf:Description>
          </rdf:RDF>
        </annotation>
      </species>
      <species metaid="MANNOSE_C" id="MANNOSE_C" name="MANNOSE" compartment="C" initialAmount="1" substanceUnits="mole" hasOnlySubstanceUnits="true" boundaryCondition="false" constant="false">
        <notes>
          <body xmlns="http://www.w3.org/1999/xhtml">
            <p>FORMULA: C6H12O6</p>
            <p>CHARGE: 0</p>
          </body>
        </notes>
        <annotation>
          <rdf:RDF xmlns:rdf="http://www.w3.org/1999/02/22-rdf-syntax-ns#" xmlns:dc="http://purl.org/dc/elements/1.1/" xmlns:dcterms="http://purl.org/dc/terms/" xmlns:vCard="http://www.w3.org/2001/vcard-rdf/3.0#" xmlns:bqbiol="http://biomodels.net/biology-qualifiers/" xmlns:bqmodel="http://biomodels.net/model-qualifiers/">
            <rdf:Description rdf:about="#MANNOSE_C">
              <bqbiol:is>
                <rdf:Bag>
                  <rdf:li rdf:resource="urn:miriam:biocyc:META%3AMANNOSE"/>
                </rdf:Bag>
              </bqbiol:is>
            </rdf:Description>
          </rdf:RDF>
        </annotation>
      </species>
      <species metaid="FARNESYL__45__PP_C" id="FARNESYL__45__PP_C" name="(2&lt;i&gt;E&lt;/i&gt;,6&lt;/i&gt;E&lt;/i&gt;)-farnesyl diphosphate" compartment="C" initialAmount="1" substanceUnits="mole" hasOnlySubstanceUnits="true" boundaryCondition="false" constant="false">
        <notes>
          <body xmlns="http://www.w3.org/1999/xhtml">
            <p>FORMULA: C15H25O7P2</p>
            <p>CHARGE: -3</p>
          </body>
        </notes>
        <annotation>
          <rdf:RDF xmlns:rdf="http://www.w3.org/1999/02/22-rdf-syntax-ns#" xmlns:dc="http://purl.org/dc/elements/1.1/" xmlns:dcterms="http://purl.org/dc/terms/" xmlns:vCard="http://www.w3.org/2001/vcard-rdf/3.0#" xmlns:bqbiol="http://biomodels.net/biology-qualifiers/" xmlns:bqmodel="http://biomodels.net/model-qualifiers/">
            <rdf:Description rdf:about="#FARNESYL__45__PP_C">
              <bqbiol:is>
                <rdf:Bag>
                  <rdf:li rdf:resource="urn:miriam:chebi:CHEBI%3A175763"/>
                  <rdf:li rdf:resource="urn:miriam:knapsack:C00007268"/>
                  <rdf:li rdf:resource="urn:miriam:pubchem.compound:15983959"/>
                  <rdf:li rdf:resource="urn:miriam:kegg.compound:C00448"/>
                  <rdf:li rdf:resource="urn:miriam:cas:13058-04-3"/>
                  <rdf:li rdf:resource="urn:miriam:biocyc:META%3AFARNESYL-PP"/>
                </rdf:Bag>
              </bqbiol:is>
            </rdf:Description>
          </rdf:RDF>
        </annotation>
      </species>
      <species metaid="CPD__45__8232_C" id="CPD__45__8232_C" name="&amp;beta;-elemene" compartment="C" initialAmount="1" substanceUnits="mole" hasOnlySubstanceUnits="true" boundaryCondition="false" constant="false">
        <notes>
          <body xmlns="http://www.w3.org/1999/xhtml">
            <p>FORMULA: C15H24</p>
            <p>CHARGE: 0</p>
          </body>
        </notes>
        <annotation>
          <rdf:RDF xmlns:rdf="http://www.w3.org/1999/02/22-rdf-syntax-ns#" xmlns:dc="http://purl.org/dc/elements/1.1/" xmlns:dcterms="http://purl.org/dc/terms/" xmlns:vCard="http://www.w3.org/2001/vcard-rdf/3.0#" xmlns:bqbiol="http://biomodels.net/biology-qualifiers/" xmlns:bqmodel="http://biomodels.net/model-qualifiers/">
            <rdf:Description rdf:about="#CPD__45__8232_C">
              <bqbiol:is>
                <rdf:Bag>
                  <rdf:li rdf:resource="urn:miriam:pubchem.compound:10583"/>
                  <rdf:li rdf:resource="urn:miriam:biocyc:META%3ACPD-8232"/>
                </rdf:Bag>
              </bqbiol:is>
            </rdf:Description>
          </rdf:RDF>
        </annotation>
      </species>
      <species metaid="Charged__45__TRP__45__tRNAs_C" id="Charged__45__TRP__45__tRNAs_C" name="Charged-TRP-tRNAs" compartment="C" initialAmount="1" substanceUnits="mole" hasOnlySubstanceUnits="true" boundaryCondition="false" constant="false">
        <notes>
          <body xmlns="http://www.w3.org/1999/xhtml">
            <p>FORMULA: C11H12N2O1R1</p>
            <p>CHARGE: 1</p>
          </body>
        </notes>
        <annotation>
          <rdf:RDF xmlns:rdf="http://www.w3.org/1999/02/22-rdf-syntax-ns#" xmlns:dc="http://purl.org/dc/elements/1.1/" xmlns:dcterms="http://purl.org/dc/terms/" xmlns:vCard="http://www.w3.org/2001/vcard-rdf/3.0#" xmlns:bqbiol="http://biomodels.net/biology-qualifiers/" xmlns:bqmodel="http://biomodels.net/model-qualifiers/">
            <rdf:Description rdf:about="#Charged__45__TRP__45__tRNAs_C">
              <bqbiol:is>
                <rdf:Bag>
                  <rdf:li rdf:resource="urn:miriam:biocyc:META%3ACharged-TRP-tRNAs"/>
                </rdf:Bag>
              </bqbiol:is>
            </rdf:Description>
          </rdf:RDF>
        </annotation>
      </species>
      <species metaid="TRP__45__tRNAs_C" id="TRP__45__tRNAs_C" name="TRP-tRNAs" compartment="C" initialAmount="1" substanceUnits="mole" hasOnlySubstanceUnits="true" boundaryCondition="false" constant="false">
        <notes>
          <body xmlns="http://www.w3.org/1999/xhtml">
            <p>FORMULA: H1R1</p>
            <p>CHARGE: 0</p>
          </body>
        </notes>
        <annotation>
          <rdf:RDF xmlns:rdf="http://www.w3.org/1999/02/22-rdf-syntax-ns#" xmlns:dc="http://purl.org/dc/elements/1.1/" xmlns:dcterms="http://purl.org/dc/terms/" xmlns:vCard="http://www.w3.org/2001/vcard-rdf/3.0#" xmlns:bqbiol="http://biomodels.net/biology-qualifiers/" xmlns:bqmodel="http://biomodels.net/model-qualifiers/">
            <rdf:Description rdf:about="#TRP__45__tRNAs_C">
              <bqbiol:is>
                <rdf:Bag>
                  <rdf:li rdf:resource="urn:miriam:biocyc:META%3ATRP-tRNAs"/>
                </rdf:Bag>
              </bqbiol:is>
            </rdf:Description>
          </rdf:RDF>
        </annotation>
      </species>
      <species metaid="TRPCons_E" id="TRPCons_E" name="TRPCons" compartment="E" initialAmount="1" substanceUnits="mole" hasOnlySubstanceUnits="true" boundaryCondition="true" constant="false">
        <notes>
          <body xmlns="http://www.w3.org/1999/xhtml">
            <p>FORMULA: </p>
          </body>
        </notes>
      </species>
      <species metaid="PREPHENATE_H" id="PREPHENATE_H" name="prephenate" compartment="H" initialAmount="1" substanceUnits="mole" hasOnlySubstanceUnits="true" boundaryCondition="false" constant="false">
        <notes>
          <body xmlns="http://www.w3.org/1999/xhtml">
            <p>FORMULA: C10H8O6</p>
            <p>CHARGE: -2</p>
          </body>
        </notes>
        <annotation>
          <rdf:RDF xmlns:rdf="http://www.w3.org/1999/02/22-rdf-syntax-ns#" xmlns:dc="http://purl.org/dc/elements/1.1/" xmlns:dcterms="http://purl.org/dc/terms/" xmlns:vCard="http://www.w3.org/2001/vcard-rdf/3.0#" xmlns:bqbiol="http://biomodels.net/biology-qualifiers/" xmlns:bqmodel="http://biomodels.net/model-qualifiers/">
            <rdf:Description rdf:about="#PREPHENATE_H">
              <bqbiol:is>
                <rdf:Bag>
                  <rdf:li rdf:resource="urn:miriam:pubchem.compound:5460303"/>
                  <rdf:li rdf:resource="urn:miriam:chebi:CHEBI%3A29934"/>
                  <rdf:li rdf:resource="urn:miriam:kegg.compound:C00254"/>
                  <rdf:li rdf:resource="urn:miriam:cas:126-49-8"/>
                  <rdf:li rdf:resource="urn:miriam:biocyc:META%3APREPHENATE"/>
                </rdf:Bag>
              </bqbiol:is>
            </rdf:Description>
          </rdf:RDF>
        </annotation>
      </species>
      <species metaid="PHENYL__45__PYRUVATE_H" id="PHENYL__45__PYRUVATE_H" name="keto-phenylpyruvate" compartment="H" initialAmount="1" substanceUnits="mole" hasOnlySubstanceUnits="true" boundaryCondition="false" constant="false">
        <notes>
          <body xmlns="http://www.w3.org/1999/xhtml">
            <p>FORMULA: C9H7O3</p>
            <p>CHARGE: -1</p>
          </body>
        </notes>
        <annotation>
          <rdf:RDF xmlns:rdf="http://www.w3.org/1999/02/22-rdf-syntax-ns#" xmlns:dc="http://purl.org/dc/elements/1.1/" xmlns:dcterms="http://purl.org/dc/terms/" xmlns:vCard="http://www.w3.org/2001/vcard-rdf/3.0#" xmlns:bqbiol="http://biomodels.net/biology-qualifiers/" xmlns:bqmodel="http://biomodels.net/model-qualifiers/">
            <rdf:Description rdf:about="#PHENYL__45__PYRUVATE_H">
              <bqbiol:is>
                <rdf:Bag>
                  <rdf:li rdf:resource="urn:miriam:pubchem.compound:4592697"/>
                  <rdf:li rdf:resource="urn:miriam:chebi:CHEBI%3A18005"/>
                  <rdf:li rdf:resource="urn:miriam:kegg.compound:C00166"/>
                  <rdf:li rdf:resource="urn:miriam:cas:156-06-9"/>
                  <rdf:li rdf:resource="urn:miriam:biocyc:META%3APHENYL-PYRUVATE"/>
                </rdf:Bag>
              </bqbiol:is>
            </rdf:Description>
          </rdf:RDF>
        </annotation>
      </species>
      <species metaid="GLN_C" id="GLN_C" name="L-glutamine" compartment="C" initialAmount="1" substanceUnits="mole" hasOnlySubstanceUnits="true" boundaryCondition="false" constant="false">
        <notes>
          <body xmlns="http://www.w3.org/1999/xhtml">
            <p>FORMULA: C5H10N2O3</p>
            <p>CHARGE: 0</p>
          </body>
        </notes>
        <annotation>
          <rdf:RDF xmlns:rdf="http://www.w3.org/1999/02/22-rdf-syntax-ns#" xmlns:dc="http://purl.org/dc/elements/1.1/" xmlns:dcterms="http://purl.org/dc/terms/" xmlns:vCard="http://www.w3.org/2001/vcard-rdf/3.0#" xmlns:bqbiol="http://biomodels.net/biology-qualifiers/" xmlns:bqmodel="http://biomodels.net/model-qualifiers/">
            <rdf:Description rdf:about="#GLN_C">
              <bqbiol:is>
                <rdf:Bag>
                  <rdf:li rdf:resource="urn:miriam:chebi:CHEBI%3A58359"/>
                  <rdf:li rdf:resource="urn:miriam:pubchem.compound:6992086"/>
                  <rdf:li rdf:resource="urn:miriam:kegg.compound:C00064"/>
                  <rdf:li rdf:resource="urn:miriam:cas:56-85-9"/>
                  <rdf:li rdf:resource="urn:miriam:biocyc:META%3AGLN"/>
                </rdf:Bag>
              </bqbiol:is>
            </rdf:Description>
          </rdf:RDF>
        </annotation>
      </species>
      <species metaid="GLN_E" id="GLN_E" name="L-glutamine" compartment="E" initialAmount="1" substanceUnits="mole" hasOnlySubstanceUnits="true" boundaryCondition="true" constant="false">
        <notes>
          <body xmlns="http://www.w3.org/1999/xhtml">
            <p>FORMULA: C5H10N2O3</p>
            <p>CHARGE: 0</p>
          </body>
        </notes>
        <annotation>
          <rdf:RDF xmlns:rdf="http://www.w3.org/1999/02/22-rdf-syntax-ns#" xmlns:dc="http://purl.org/dc/elements/1.1/" xmlns:dcterms="http://purl.org/dc/terms/" xmlns:vCard="http://www.w3.org/2001/vcard-rdf/3.0#" xmlns:bqbiol="http://biomodels.net/biology-qualifiers/" xmlns:bqmodel="http://biomodels.net/model-qualifiers/">
            <rdf:Description rdf:about="#GLN_E">
              <bqbiol:is>
                <rdf:Bag>
                  <rdf:li rdf:resource="urn:miriam:chebi:CHEBI%3A58359"/>
                  <rdf:li rdf:resource="urn:miriam:pubchem.compound:6992086"/>
                  <rdf:li rdf:resource="urn:miriam:kegg.compound:C00064"/>
                  <rdf:li rdf:resource="urn:miriam:cas:56-85-9"/>
                  <rdf:li rdf:resource="urn:miriam:biocyc:META%3AGLN"/>
                </rdf:Bag>
              </bqbiol:is>
            </rdf:Description>
          </rdf:RDF>
        </annotation>
      </species>
      <species metaid="PHOSPHORYL__45__CHOLINE_C" id="PHOSPHORYL__45__CHOLINE_C" name="phosphoryl-choline" compartment="C" initialAmount="1" substanceUnits="mole" hasOnlySubstanceUnits="true" boundaryCondition="false" constant="false">
        <notes>
          <body xmlns="http://www.w3.org/1999/xhtml">
            <p>FORMULA: C5H13N1O4P1</p>
            <p>CHARGE: -1</p>
          </body>
        </notes>
        <annotation>
          <rdf:RDF xmlns:rdf="http://www.w3.org/1999/02/22-rdf-syntax-ns#" xmlns:dc="http://purl.org/dc/elements/1.1/" xmlns:dcterms="http://purl.org/dc/terms/" xmlns:vCard="http://www.w3.org/2001/vcard-rdf/3.0#" xmlns:bqbiol="http://biomodels.net/biology-qualifiers/" xmlns:bqmodel="http://biomodels.net/model-qualifiers/">
            <rdf:Description rdf:about="#PHOSPHORYL__45__CHOLINE_C">
              <bqbiol:is>
                <rdf:Bag>
                  <rdf:li rdf:resource="urn:miriam:chebi:CHEBI%3A295975"/>
                  <rdf:li rdf:resource="urn:miriam:pubchem.compound:3330960"/>
                  <rdf:li rdf:resource="urn:miriam:kegg.compound:C00588"/>
                  <rdf:li rdf:resource="urn:miriam:cas:107-73-3"/>
                  <rdf:li rdf:resource="urn:miriam:biocyc:META%3APHOSPHORYL-CHOLINE"/>
                </rdf:Bag>
              </bqbiol:is>
            </rdf:Description>
          </rdf:RDF>
        </annotation>
      </species>
      <species metaid="CHOLINE_C" id="CHOLINE_C" name="choline" compartment="C" initialAmount="1" substanceUnits="mole" hasOnlySubstanceUnits="true" boundaryCondition="false" constant="false">
        <notes>
          <body xmlns="http://www.w3.org/1999/xhtml">
            <p>FORMULA: C5H14N1O1</p>
            <p>CHARGE: 1</p>
          </body>
        </notes>
        <annotation>
          <rdf:RDF xmlns:rdf="http://www.w3.org/1999/02/22-rdf-syntax-ns#" xmlns:dc="http://purl.org/dc/elements/1.1/" xmlns:dcterms="http://purl.org/dc/terms/" xmlns:vCard="http://www.w3.org/2001/vcard-rdf/3.0#" xmlns:bqbiol="http://biomodels.net/biology-qualifiers/" xmlns:bqmodel="http://biomodels.net/model-qualifiers/">
            <rdf:Description rdf:about="#CHOLINE_C">
              <bqbiol:is>
                <rdf:Bag>
                  <rdf:li rdf:resource="urn:miriam:pubchem.compound:305"/>
                  <rdf:li rdf:resource="urn:miriam:chebi:CHEBI%3A15354"/>
                  <rdf:li rdf:resource="urn:miriam:cas:62-49-7"/>
                  <rdf:li rdf:resource="urn:miriam:cas:123-41-1"/>
                  <rdf:li rdf:resource="urn:miriam:kegg.compound:C00114"/>
                  <rdf:li rdf:resource="urn:miriam:biocyc:META%3ACHOLINE"/>
                </rdf:Bag>
              </bqbiol:is>
            </rdf:Description>
          </rdf:RDF>
        </annotation>
      </species>
      <species metaid="ETOH_C" id="ETOH_C" name="ethanol" compartment="C" initialAmount="1" substanceUnits="mole" hasOnlySubstanceUnits="true" boundaryCondition="false" constant="false">
        <notes>
          <body xmlns="http://www.w3.org/1999/xhtml">
            <p>FORMULA: C2H6O1</p>
            <p>CHARGE: 0</p>
          </body>
        </notes>
        <annotation>
          <rdf:RDF xmlns:rdf="http://www.w3.org/1999/02/22-rdf-syntax-ns#" xmlns:dc="http://purl.org/dc/elements/1.1/" xmlns:dcterms="http://purl.org/dc/terms/" xmlns:vCard="http://www.w3.org/2001/vcard-rdf/3.0#" xmlns:bqbiol="http://biomodels.net/biology-qualifiers/" xmlns:bqmodel="http://biomodels.net/model-qualifiers/">
            <rdf:Description rdf:about="#ETOH_C">
              <bqbiol:is>
                <rdf:Bag>
                  <rdf:li rdf:resource="urn:miriam:pubchem.compound:702"/>
                  <rdf:li rdf:resource="urn:miriam:chebi:CHEBI%3A16236"/>
                  <rdf:li rdf:resource="urn:miriam:kegg.compound:C00469"/>
                  <rdf:li rdf:resource="urn:miriam:cas:64-17-5"/>
                  <rdf:li rdf:resource="urn:miriam:biocyc:META%3AETOH"/>
                </rdf:Bag>
              </bqbiol:is>
            </rdf:Description>
          </rdf:RDF>
        </annotation>
      </species>
      <species metaid="ACETALD_C" id="ACETALD_C" name="acetaldehyde" compartment="C" initialAmount="1" substanceUnits="mole" hasOnlySubstanceUnits="true" boundaryCondition="false" constant="false">
        <notes>
          <body xmlns="http://www.w3.org/1999/xhtml">
            <p>FORMULA: C2H4O1</p>
            <p>CHARGE: 0</p>
          </body>
        </notes>
        <annotation>
          <rdf:RDF xmlns:rdf="http://www.w3.org/1999/02/22-rdf-syntax-ns#" xmlns:dc="http://purl.org/dc/elements/1.1/" xmlns:dcterms="http://purl.org/dc/terms/" xmlns:vCard="http://www.w3.org/2001/vcard-rdf/3.0#" xmlns:bqbiol="http://biomodels.net/biology-qualifiers/" xmlns:bqmodel="http://biomodels.net/model-qualifiers/">
            <rdf:Description rdf:about="#ACETALD_C">
              <bqbiol:is>
                <rdf:Bag>
                  <rdf:li rdf:resource="urn:miriam:pubchem.compound:177"/>
                  <rdf:li rdf:resource="urn:miriam:chebi:CHEBI%3A15343"/>
                  <rdf:li rdf:resource="urn:miriam:kegg.compound:C00084"/>
                  <rdf:li rdf:resource="urn:miriam:umbbd.compound:c0160"/>
                  <rdf:li rdf:resource="urn:miriam:cas:75-07-0"/>
                  <rdf:li rdf:resource="urn:miriam:biocyc:META%3AACETALD"/>
                </rdf:Bag>
              </bqbiol:is>
            </rdf:Description>
          </rdf:RDF>
        </annotation>
      </species>
      <species metaid="FMNH2_C" id="FMNH2_C" name="FMNH&lt;SUB&gt;2&lt;/SUB&gt;" compartment="C" initialAmount="1" substanceUnits="mole" hasOnlySubstanceUnits="true" boundaryCondition="false" constant="false">
        <notes>
          <body xmlns="http://www.w3.org/1999/xhtml">
            <p>FORMULA: C17H21N4O9P1</p>
            <p>CHARGE: -2</p>
          </body>
        </notes>
        <annotation>
          <rdf:RDF xmlns:rdf="http://www.w3.org/1999/02/22-rdf-syntax-ns#" xmlns:dc="http://purl.org/dc/elements/1.1/" xmlns:dcterms="http://purl.org/dc/terms/" xmlns:vCard="http://www.w3.org/2001/vcard-rdf/3.0#" xmlns:bqbiol="http://biomodels.net/biology-qualifiers/" xmlns:bqmodel="http://biomodels.net/model-qualifiers/">
            <rdf:Description rdf:about="#FMNH2_C">
              <bqbiol:is>
                <rdf:Bag>
                  <rdf:li rdf:resource="urn:miriam:chebi:CHEBI%3A57618"/>
                  <rdf:li rdf:resource="urn:miriam:cas:5666-16-0"/>
                  <rdf:li rdf:resource="urn:miriam:pubchem.compound:44229161"/>
                  <rdf:li rdf:resource="urn:miriam:kegg.compound:C01847"/>
                  <rdf:li rdf:resource="urn:miriam:biocyc:META%3AFMNH2"/>
                </rdf:Bag>
              </bqbiol:is>
            </rdf:Description>
          </rdf:RDF>
        </annotation>
      </species>
      <species metaid="FMN_C" id="FMN_C" name="FMN" compartment="C" initialAmount="1" substanceUnits="mole" hasOnlySubstanceUnits="true" boundaryCondition="false" constant="false">
        <notes>
          <body xmlns="http://www.w3.org/1999/xhtml">
            <p>FORMULA: C17H18N4O9P1</p>
            <p>CHARGE: -3</p>
          </body>
        </notes>
        <annotation>
          <rdf:RDF xmlns:rdf="http://www.w3.org/1999/02/22-rdf-syntax-ns#" xmlns:dc="http://purl.org/dc/elements/1.1/" xmlns:dcterms="http://purl.org/dc/terms/" xmlns:vCard="http://www.w3.org/2001/vcard-rdf/3.0#" xmlns:bqbiol="http://biomodels.net/biology-qualifiers/" xmlns:bqmodel="http://biomodels.net/model-qualifiers/">
            <rdf:Description rdf:about="#FMN_C">
              <bqbiol:is>
                <rdf:Bag>
                  <rdf:li rdf:resource="urn:miriam:chebi:CHEBI%3A58210"/>
                  <rdf:li rdf:resource="urn:miriam:pubchem.compound:44229199"/>
                  <rdf:li rdf:resource="urn:miriam:kegg.compound:C00061"/>
                  <rdf:li rdf:resource="urn:miriam:cas:146-17-8"/>
                  <rdf:li rdf:resource="urn:miriam:biocyc:META%3AFMN"/>
                </rdf:Bag>
              </bqbiol:is>
            </rdf:Description>
          </rdf:RDF>
        </annotation>
      </species>
      <species metaid="CPD__45__728_V" id="CPD__45__728_V" name="12,13(S)-epoxylinolenate" compartment="V" initialAmount="1" substanceUnits="mole" hasOnlySubstanceUnits="true" boundaryCondition="false" constant="false">
        <notes>
          <body xmlns="http://www.w3.org/1999/xhtml">
            <p>FORMULA: C18H27O3</p>
            <p>CHARGE: -1</p>
          </body>
        </notes>
        <annotation>
          <rdf:RDF xmlns:rdf="http://www.w3.org/1999/02/22-rdf-syntax-ns#" xmlns:dc="http://purl.org/dc/elements/1.1/" xmlns:dcterms="http://purl.org/dc/terms/" xmlns:vCard="http://www.w3.org/2001/vcard-rdf/3.0#" xmlns:bqbiol="http://biomodels.net/biology-qualifiers/" xmlns:bqmodel="http://biomodels.net/model-qualifiers/">
            <rdf:Description rdf:about="#CPD__45__728_V">
              <bqbiol:is>
                <rdf:Bag>
                  <rdf:li rdf:resource="urn:miriam:pubchem.compound:25244010"/>
                  <rdf:li rdf:resource="urn:miriam:kegg.compound:C04672"/>
                  <rdf:li rdf:resource="urn:miriam:biocyc:META%3ACPD-728"/>
                </rdf:Bag>
              </bqbiol:is>
            </rdf:Description>
          </rdf:RDF>
        </annotation>
      </species>
      <species metaid="CPD__45__729_V" id="CPD__45__729_V" name="12-oxo-cis-10,15-phytodienoate" compartment="V" initialAmount="1" substanceUnits="mole" hasOnlySubstanceUnits="true" boundaryCondition="false" constant="false">
        <notes>
          <body xmlns="http://www.w3.org/1999/xhtml">
            <p>FORMULA: C18H27O3</p>
            <p>CHARGE: -1</p>
          </body>
        </notes>
        <annotation>
          <rdf:RDF xmlns:rdf="http://www.w3.org/1999/02/22-rdf-syntax-ns#" xmlns:dc="http://purl.org/dc/elements/1.1/" xmlns:dcterms="http://purl.org/dc/terms/" xmlns:vCard="http://www.w3.org/2001/vcard-rdf/3.0#" xmlns:bqbiol="http://biomodels.net/biology-qualifiers/" xmlns:bqmodel="http://biomodels.net/model-qualifiers/">
            <rdf:Description rdf:about="#CPD__45__729_V">
              <bqbiol:is>
                <rdf:Bag>
                  <rdf:li rdf:resource="urn:miriam:pubchem.compound:25246059"/>
                  <rdf:li rdf:resource="urn:miriam:kegg.compound:C01226"/>
                  <rdf:li rdf:resource="urn:miriam:biocyc:META%3ACPD-729"/>
                </rdf:Bag>
              </bqbiol:is>
            </rdf:Description>
          </rdf:RDF>
        </annotation>
      </species>
      <species metaid="_5__45__AMINO__45__LEVULINATE_H" id="_5__45__AMINO__45__LEVULINATE_H" name="5-amino-levulinate" compartment="H" initialAmount="1" substanceUnits="mole" hasOnlySubstanceUnits="true" boundaryCondition="false" constant="false">
        <notes>
          <body xmlns="http://www.w3.org/1999/xhtml">
            <p>FORMULA: C5H9N1O3</p>
            <p>CHARGE: 0</p>
          </body>
        </notes>
        <annotation>
          <rdf:RDF xmlns:rdf="http://www.w3.org/1999/02/22-rdf-syntax-ns#" xmlns:dc="http://purl.org/dc/elements/1.1/" xmlns:dcterms="http://purl.org/dc/terms/" xmlns:vCard="http://www.w3.org/2001/vcard-rdf/3.0#" xmlns:bqbiol="http://biomodels.net/biology-qualifiers/" xmlns:bqmodel="http://biomodels.net/model-qualifiers/">
            <rdf:Description rdf:about="#_5__45__AMINO__45__LEVULINATE_H">
              <bqbiol:is>
                <rdf:Bag>
                  <rdf:li rdf:resource="urn:miriam:chebi:CHEBI%3A356416"/>
                  <rdf:li rdf:resource="urn:miriam:pubchem.compound:7048523"/>
                  <rdf:li rdf:resource="urn:miriam:kegg.compound:C00430"/>
                  <rdf:li rdf:resource="urn:miriam:cas:106-60-5"/>
                  <rdf:li rdf:resource="urn:miriam:biocyc:META%3A5-AMINO-LEVULINATE"/>
                </rdf:Bag>
              </bqbiol:is>
            </rdf:Description>
          </rdf:RDF>
        </annotation>
      </species>
      <species metaid="PORPHOBILINOGEN_H" id="PORPHOBILINOGEN_H" name="porphobilinogen" compartment="H" initialAmount="1" substanceUnits="mole" hasOnlySubstanceUnits="true" boundaryCondition="false" constant="false">
        <notes>
          <body xmlns="http://www.w3.org/1999/xhtml">
            <p>FORMULA: C10H13N2O4</p>
            <p>CHARGE: -1</p>
          </body>
        </notes>
        <annotation>
          <rdf:RDF xmlns:rdf="http://www.w3.org/1999/02/22-rdf-syntax-ns#" xmlns:dc="http://purl.org/dc/elements/1.1/" xmlns:dcterms="http://purl.org/dc/terms/" xmlns:vCard="http://www.w3.org/2001/vcard-rdf/3.0#" xmlns:bqbiol="http://biomodels.net/biology-qualifiers/" xmlns:bqmodel="http://biomodels.net/model-qualifiers/">
            <rdf:Description rdf:about="#PORPHOBILINOGEN_H">
              <bqbiol:is>
                <rdf:Bag>
                  <rdf:li rdf:resource="urn:miriam:chebi:CHEBI%3A58126"/>
                  <rdf:li rdf:resource="urn:miriam:pubchem.compound:6921588"/>
                  <rdf:li rdf:resource="urn:miriam:kegg.compound:C00931"/>
                  <rdf:li rdf:resource="urn:miriam:cas:487-90-1"/>
                  <rdf:li rdf:resource="urn:miriam:biocyc:META%3APORPHOBILINOGEN"/>
                </rdf:Bag>
              </bqbiol:is>
            </rdf:Description>
          </rdf:RDF>
        </annotation>
      </species>
      <species metaid="AGMATHINE_M" id="AGMATHINE_M" name="agmatine" compartment="M" initialAmount="1" substanceUnits="mole" hasOnlySubstanceUnits="true" boundaryCondition="false" constant="false">
        <notes>
          <body xmlns="http://www.w3.org/1999/xhtml">
            <p>FORMULA: C5H16N4</p>
            <p>CHARGE: 2</p>
          </body>
        </notes>
        <annotation>
          <rdf:RDF xmlns:rdf="http://www.w3.org/1999/02/22-rdf-syntax-ns#" xmlns:dc="http://purl.org/dc/elements/1.1/" xmlns:dcterms="http://purl.org/dc/terms/" xmlns:vCard="http://www.w3.org/2001/vcard-rdf/3.0#" xmlns:bqbiol="http://biomodels.net/biology-qualifiers/" xmlns:bqmodel="http://biomodels.net/model-qualifiers/">
            <rdf:Description rdf:about="#AGMATHINE_M">
              <bqbiol:is>
                <rdf:Bag>
                  <rdf:li rdf:resource="urn:miriam:chebi:CHEBI%3A58145"/>
                  <rdf:li rdf:resource="urn:miriam:pubchem.compound:5257176"/>
                  <rdf:li rdf:resource="urn:miriam:kegg.compound:C00179"/>
                  <rdf:li rdf:resource="urn:miriam:cas:306-60-5"/>
                  <rdf:li rdf:resource="urn:miriam:biocyc:META%3AAGMATHINE"/>
                </rdf:Bag>
              </bqbiol:is>
            </rdf:Description>
          </rdf:RDF>
        </annotation>
      </species>
      <species metaid="PUTRESCINE_M" id="PUTRESCINE_M" name="putrescine" compartment="M" initialAmount="1" substanceUnits="mole" hasOnlySubstanceUnits="true" boundaryCondition="false" constant="false">
        <notes>
          <body xmlns="http://www.w3.org/1999/xhtml">
            <p>FORMULA: C4H14N2</p>
            <p>CHARGE: 2</p>
          </body>
        </notes>
        <annotation>
          <rdf:RDF xmlns:rdf="http://www.w3.org/1999/02/22-rdf-syntax-ns#" xmlns:dc="http://purl.org/dc/elements/1.1/" xmlns:dcterms="http://purl.org/dc/terms/" xmlns:vCard="http://www.w3.org/2001/vcard-rdf/3.0#" xmlns:bqbiol="http://biomodels.net/biology-qualifiers/" xmlns:bqmodel="http://biomodels.net/model-qualifiers/">
            <rdf:Description rdf:about="#PUTRESCINE_M">
              <bqbiol:is>
                <rdf:Bag>
                  <rdf:li rdf:resource="urn:miriam:chebi:CHEBI%3A326268"/>
                  <rdf:li rdf:resource="urn:miriam:pubchem.compound:3452892"/>
                  <rdf:li rdf:resource="urn:miriam:kegg.compound:C00134"/>
                  <rdf:li rdf:resource="urn:miriam:cas:110-60-1"/>
                  <rdf:li rdf:resource="urn:miriam:biocyc:META%3APUTRESCINE"/>
                </rdf:Bag>
              </bqbiol:is>
            </rdf:Description>
          </rdf:RDF>
        </annotation>
      </species>
      <species metaid="UREA_M" id="UREA_M" name="urea" compartment="M" initialAmount="1" substanceUnits="mole" hasOnlySubstanceUnits="true" boundaryCondition="false" constant="false">
        <notes>
          <body xmlns="http://www.w3.org/1999/xhtml">
            <p>FORMULA: C1H4N2O1</p>
            <p>CHARGE: 0</p>
          </body>
        </notes>
        <annotation>
          <rdf:RDF xmlns:rdf="http://www.w3.org/1999/02/22-rdf-syntax-ns#" xmlns:dc="http://purl.org/dc/elements/1.1/" xmlns:dcterms="http://purl.org/dc/terms/" xmlns:vCard="http://www.w3.org/2001/vcard-rdf/3.0#" xmlns:bqbiol="http://biomodels.net/biology-qualifiers/" xmlns:bqmodel="http://biomodels.net/model-qualifiers/">
            <rdf:Description rdf:about="#UREA_M">
              <bqbiol:is>
                <rdf:Bag>
                  <rdf:li rdf:resource="urn:miriam:pubchem.compound:1176"/>
                  <rdf:li rdf:resource="urn:miriam:chebi:CHEBI%3A16199"/>
                  <rdf:li rdf:resource="urn:miriam:kegg.compound:C00086"/>
                  <rdf:li rdf:resource="urn:miriam:cas:57-13-6"/>
                  <rdf:li rdf:resource="urn:miriam:biocyc:META%3AUREA"/>
                </rdf:Bag>
              </bqbiol:is>
            </rdf:Description>
          </rdf:RDF>
        </annotation>
      </species>
      <species metaid="LEUCOPELARGONIDIN__45__CMPD_C" id="LEUCOPELARGONIDIN__45__CMPD_C" name="leucopelargonidin" compartment="C" initialAmount="1" substanceUnits="mole" hasOnlySubstanceUnits="true" boundaryCondition="false" constant="false">
        <notes>
          <body xmlns="http://www.w3.org/1999/xhtml">
            <p>FORMULA: C15H14O6</p>
            <p>CHARGE: 0</p>
          </body>
        </notes>
        <annotation>
          <rdf:RDF xmlns:rdf="http://www.w3.org/1999/02/22-rdf-syntax-ns#" xmlns:dc="http://purl.org/dc/elements/1.1/" xmlns:dcterms="http://purl.org/dc/terms/" xmlns:vCard="http://www.w3.org/2001/vcard-rdf/3.0#" xmlns:bqbiol="http://biomodels.net/biology-qualifiers/" xmlns:bqmodel="http://biomodels.net/model-qualifiers/">
            <rdf:Description rdf:about="#LEUCOPELARGONIDIN__45__CMPD_C">
              <bqbiol:is>
                <rdf:Bag>
                  <rdf:li rdf:resource="urn:miriam:pubchem.compound:3286789"/>
                  <rdf:li rdf:resource="urn:miriam:kegg.compound:C03648"/>
                  <rdf:li rdf:resource="urn:miriam:biocyc:META%3ALEUCOPELARGONIDIN-CMPD"/>
                </rdf:Bag>
              </bqbiol:is>
            </rdf:Description>
          </rdf:RDF>
        </annotation>
      </species>
      <species metaid="CPD__45__1962_C" id="CPD__45__1962_C" name="afzelechin" compartment="C" initialAmount="1" substanceUnits="mole" hasOnlySubstanceUnits="true" boundaryCondition="false" constant="false">
        <notes>
          <body xmlns="http://www.w3.org/1999/xhtml">
            <p>FORMULA: C15H14O5</p>
            <p>CHARGE: 0</p>
          </body>
        </notes>
        <annotation>
          <rdf:RDF xmlns:rdf="http://www.w3.org/1999/02/22-rdf-syntax-ns#" xmlns:dc="http://purl.org/dc/elements/1.1/" xmlns:dcterms="http://purl.org/dc/terms/" xmlns:vCard="http://www.w3.org/2001/vcard-rdf/3.0#" xmlns:bqbiol="http://biomodels.net/biology-qualifiers/" xmlns:bqmodel="http://biomodels.net/model-qualifiers/">
            <rdf:Description rdf:about="#CPD__45__1962_C">
              <bqbiol:is>
                <rdf:Bag>
                  <rdf:li rdf:resource="urn:miriam:pubchem.compound:9943440"/>
                  <rdf:li rdf:resource="urn:miriam:kegg.compound:C09320"/>
                  <rdf:li rdf:resource="urn:miriam:biocyc:META%3ACPD-1962"/>
                </rdf:Bag>
              </bqbiol:is>
            </rdf:Description>
          </rdf:RDF>
        </annotation>
      </species>
      <species metaid="CPD__45__11527_X" id="CPD__45__11527_X" name="OPC4-3-hydroxyacyl-CoA" compartment="X" initialAmount="1" substanceUnits="mole" hasOnlySubstanceUnits="true" boundaryCondition="false" constant="false">
        <notes>
          <body xmlns="http://www.w3.org/1999/xhtml">
            <p>FORMULA: C35H52N7O19P3S1</p>
            <p>CHARGE: -4</p>
          </body>
        </notes>
        <annotation>
          <rdf:RDF xmlns:rdf="http://www.w3.org/1999/02/22-rdf-syntax-ns#" xmlns:dc="http://purl.org/dc/elements/1.1/" xmlns:dcterms="http://purl.org/dc/terms/" xmlns:vCard="http://www.w3.org/2001/vcard-rdf/3.0#" xmlns:bqbiol="http://biomodels.net/biology-qualifiers/" xmlns:bqmodel="http://biomodels.net/model-qualifiers/">
            <rdf:Description rdf:about="#CPD__45__11527_X">
              <bqbiol:is>
                <rdf:Bag>
                  <rdf:li rdf:resource="urn:miriam:pubchem.compound:44237301"/>
                  <rdf:li rdf:resource="urn:miriam:biocyc:META%3ACPD-11527"/>
                </rdf:Bag>
              </bqbiol:is>
            </rdf:Description>
          </rdf:RDF>
        </annotation>
      </species>
      <species metaid="CPD__45__11528_X" id="CPD__45__11528_X" name="OPC4-3-ketoacyl-CoA" compartment="X" initialAmount="1" substanceUnits="mole" hasOnlySubstanceUnits="true" boundaryCondition="false" constant="false">
        <notes>
          <body xmlns="http://www.w3.org/1999/xhtml">
            <p>FORMULA: C35H50N7O19P3S1</p>
            <p>CHARGE: -4</p>
          </body>
        </notes>
        <annotation>
          <rdf:RDF xmlns:rdf="http://www.w3.org/1999/02/22-rdf-syntax-ns#" xmlns:dc="http://purl.org/dc/elements/1.1/" xmlns:dcterms="http://purl.org/dc/terms/" xmlns:vCard="http://www.w3.org/2001/vcard-rdf/3.0#" xmlns:bqbiol="http://biomodels.net/biology-qualifiers/" xmlns:bqmodel="http://biomodels.net/model-qualifiers/">
            <rdf:Description rdf:about="#CPD__45__11528_X">
              <bqbiol:is>
                <rdf:Bag>
                  <rdf:li rdf:resource="urn:miriam:pubchem.compound:44237346"/>
                  <rdf:li rdf:resource="urn:miriam:biocyc:META%3ACPD-11528"/>
                </rdf:Bag>
              </bqbiol:is>
            </rdf:Description>
          </rdf:RDF>
        </annotation>
      </species>
      <species metaid="GLT_C" id="GLT_C" name="L-glutamate" compartment="C" initialAmount="1" substanceUnits="mole" hasOnlySubstanceUnits="true" boundaryCondition="false" constant="false">
        <notes>
          <body xmlns="http://www.w3.org/1999/xhtml">
            <p>FORMULA: C5H8N1O4</p>
            <p>CHARGE: -1</p>
          </body>
        </notes>
        <annotation>
          <rdf:RDF xmlns:rdf="http://www.w3.org/1999/02/22-rdf-syntax-ns#" xmlns:dc="http://purl.org/dc/elements/1.1/" xmlns:dcterms="http://purl.org/dc/terms/" xmlns:vCard="http://www.w3.org/2001/vcard-rdf/3.0#" xmlns:bqbiol="http://biomodels.net/biology-qualifiers/" xmlns:bqmodel="http://biomodels.net/model-qualifiers/">
            <rdf:Description rdf:about="#GLT_C">
              <bqbiol:is>
                <rdf:Bag>
                  <rdf:li rdf:resource="urn:miriam:pubchem.compound:5460299"/>
                  <rdf:li rdf:resource="urn:miriam:knapsack:C00001358"/>
                  <rdf:li rdf:resource="urn:miriam:chebi:CHEBI%3A29985"/>
                  <rdf:li rdf:resource="urn:miriam:kegg.compound:C00025"/>
                  <rdf:li rdf:resource="urn:miriam:cas:56-86-0"/>
                  <rdf:li rdf:resource="urn:miriam:biocyc:META%3AGLT"/>
                </rdf:Bag>
              </bqbiol:is>
            </rdf:Description>
          </rdf:RDF>
        </annotation>
      </species>
      <species metaid="_4__45__AMINO__45__BUTYRATE_C" id="_4__45__AMINO__45__BUTYRATE_C" name="4-aminobutyrate" compartment="C" initialAmount="1" substanceUnits="mole" hasOnlySubstanceUnits="true" boundaryCondition="false" constant="false">
        <notes>
          <body xmlns="http://www.w3.org/1999/xhtml">
            <p>FORMULA: C4H9N1O2</p>
            <p>CHARGE: 0</p>
          </body>
        </notes>
        <annotation>
          <rdf:RDF xmlns:rdf="http://www.w3.org/1999/02/22-rdf-syntax-ns#" xmlns:dc="http://purl.org/dc/elements/1.1/" xmlns:dcterms="http://purl.org/dc/terms/" xmlns:vCard="http://www.w3.org/2001/vcard-rdf/3.0#" xmlns:bqbiol="http://biomodels.net/biology-qualifiers/" xmlns:bqmodel="http://biomodels.net/model-qualifiers/">
            <rdf:Description rdf:about="#_4__45__AMINO__45__BUTYRATE_C">
              <bqbiol:is>
                <rdf:Bag>
                  <rdf:li rdf:resource="urn:miriam:chebi:CHEBI%3A59888"/>
                  <rdf:li rdf:resource="urn:miriam:pubchem.compound:6992099"/>
                  <rdf:li rdf:resource="urn:miriam:kegg.compound:C00334"/>
                  <rdf:li rdf:resource="urn:miriam:cas:56-12-2"/>
                  <rdf:li rdf:resource="urn:miriam:biocyc:META%3A4-AMINO-BUTYRATE"/>
                </rdf:Bag>
              </bqbiol:is>
            </rdf:Description>
          </rdf:RDF>
        </annotation>
      </species>
      <species metaid="MALONYL__45__ACP_H" id="MALONYL__45__ACP_H" name="MALONYL-ACP" compartment="H" initialAmount="1" substanceUnits="mole" hasOnlySubstanceUnits="true" boundaryCondition="false" constant="false">
        <notes>
          <body xmlns="http://www.w3.org/1999/xhtml">
            <p>FORMULA: C3H3R1O3</p>
            <p>CHARGE: 0</p>
          </body>
        </notes>
        <annotation>
          <rdf:RDF xmlns:rdf="http://www.w3.org/1999/02/22-rdf-syntax-ns#" xmlns:dc="http://purl.org/dc/elements/1.1/" xmlns:dcterms="http://purl.org/dc/terms/" xmlns:vCard="http://www.w3.org/2001/vcard-rdf/3.0#" xmlns:bqbiol="http://biomodels.net/biology-qualifiers/" xmlns:bqmodel="http://biomodels.net/model-qualifiers/">
            <rdf:Description rdf:about="#MALONYL__45__ACP_H">
              <bqbiol:is>
                <rdf:Bag>
                  <rdf:li rdf:resource="urn:miriam:biocyc:META%3AMALONYL-ACP"/>
                </rdf:Bag>
              </bqbiol:is>
            </rdf:Description>
          </rdf:RDF>
        </annotation>
      </species>
      <species metaid="Octanoyl__45__ACPs_H" id="Octanoyl__45__ACPs_H" name="Octanoyl-ACPs" compartment="H" initialAmount="1" substanceUnits="mole" hasOnlySubstanceUnits="true" boundaryCondition="false" constant="false">
        <notes>
          <body xmlns="http://www.w3.org/1999/xhtml">
            <p>FORMULA: C8H15R1O1</p>
            <p>CHARGE: 0</p>
          </body>
        </notes>
        <annotation>
          <rdf:RDF xmlns:rdf="http://www.w3.org/1999/02/22-rdf-syntax-ns#" xmlns:dc="http://purl.org/dc/elements/1.1/" xmlns:dcterms="http://purl.org/dc/terms/" xmlns:vCard="http://www.w3.org/2001/vcard-rdf/3.0#" xmlns:bqbiol="http://biomodels.net/biology-qualifiers/" xmlns:bqmodel="http://biomodels.net/model-qualifiers/">
            <rdf:Description rdf:about="#Octanoyl__45__ACPs_H">
              <bqbiol:is>
                <rdf:Bag>
                  <rdf:li rdf:resource="urn:miriam:biocyc:META%3AOctanoyl-ACPs"/>
                </rdf:Bag>
              </bqbiol:is>
            </rdf:Description>
          </rdf:RDF>
        </annotation>
      </species>
      <species metaid="ACP_H" id="ACP_H" name="ACP" compartment="H" initialAmount="1" substanceUnits="mole" hasOnlySubstanceUnits="true" boundaryCondition="false" constant="false">
        <notes>
          <body xmlns="http://www.w3.org/1999/xhtml">
            <p>FORMULA: H1R1</p>
            <p>CHARGE: 0</p>
          </body>
        </notes>
        <annotation>
          <rdf:RDF xmlns:rdf="http://www.w3.org/1999/02/22-rdf-syntax-ns#" xmlns:dc="http://purl.org/dc/elements/1.1/" xmlns:dcterms="http://purl.org/dc/terms/" xmlns:vCard="http://www.w3.org/2001/vcard-rdf/3.0#" xmlns:bqbiol="http://biomodels.net/biology-qualifiers/" xmlns:bqmodel="http://biomodels.net/model-qualifiers/">
            <rdf:Description rdf:about="#ACP_H">
              <bqbiol:is>
                <rdf:Bag>
                  <rdf:li rdf:resource="urn:miriam:biocyc:META%3AACP"/>
                </rdf:Bag>
              </bqbiol:is>
            </rdf:Description>
          </rdf:RDF>
        </annotation>
      </species>
      <species metaid="_3__45__oxo__45__decanoyl__45__ACPs_H" id="_3__45__oxo__45__decanoyl__45__ACPs_H" name="3-oxo-decanoyl-ACPs" compartment="H" initialAmount="1" substanceUnits="mole" hasOnlySubstanceUnits="true" boundaryCondition="false" constant="false">
        <notes>
          <body xmlns="http://www.w3.org/1999/xhtml">
            <p>FORMULA: C10H17R1O2</p>
            <p>CHARGE: 0</p>
          </body>
        </notes>
        <annotation>
          <rdf:RDF xmlns:rdf="http://www.w3.org/1999/02/22-rdf-syntax-ns#" xmlns:dc="http://purl.org/dc/elements/1.1/" xmlns:dcterms="http://purl.org/dc/terms/" xmlns:vCard="http://www.w3.org/2001/vcard-rdf/3.0#" xmlns:bqbiol="http://biomodels.net/biology-qualifiers/" xmlns:bqmodel="http://biomodels.net/model-qualifiers/">
            <rdf:Description rdf:about="#_3__45__oxo__45__decanoyl__45__ACPs_H">
              <bqbiol:is>
                <rdf:Bag>
                  <rdf:li rdf:resource="urn:miriam:biocyc:META%3A3-oxo-decanoyl-ACPs"/>
                </rdf:Bag>
              </bqbiol:is>
            </rdf:Description>
          </rdf:RDF>
        </annotation>
      </species>
      <species metaid="ENT__45__KAUR__45__16__45__EN__45__19__45__OL_H" id="ENT__45__KAUR__45__16__45__EN__45__19__45__OL_H" name="&lt;i&gt;ent&lt;/i&gt;-kaurenol" compartment="H" initialAmount="1" substanceUnits="mole" hasOnlySubstanceUnits="true" boundaryCondition="false" constant="false">
        <notes>
          <body xmlns="http://www.w3.org/1999/xhtml">
            <p>FORMULA: C20H32O1</p>
            <p>CHARGE: 0</p>
          </body>
        </notes>
        <annotation>
          <rdf:RDF xmlns:rdf="http://www.w3.org/1999/02/22-rdf-syntax-ns#" xmlns:dc="http://purl.org/dc/elements/1.1/" xmlns:dcterms="http://purl.org/dc/terms/" xmlns:vCard="http://www.w3.org/2001/vcard-rdf/3.0#" xmlns:bqbiol="http://biomodels.net/biology-qualifiers/" xmlns:bqmodel="http://biomodels.net/model-qualifiers/">
            <rdf:Description rdf:about="#ENT__45__KAUR__45__16__45__EN__45__19__45__OL_H">
              <bqbiol:is>
                <rdf:Bag>
                  <rdf:li rdf:resource="urn:miriam:chebi:CHEBI%3A475923"/>
                  <rdf:li rdf:resource="urn:miriam:pubchem.compound:463724"/>
                  <rdf:li rdf:resource="urn:miriam:kegg.compound:C11872"/>
                  <rdf:li rdf:resource="urn:miriam:biocyc:META%3AENT-KAUR-16-EN-19-OL"/>
                </rdf:Bag>
              </bqbiol:is>
            </rdf:Description>
          </rdf:RDF>
        </annotation>
      </species>
      <species metaid="ENT__45__KAUR__45__16__45__EN__45__19__45__AL_H" id="ENT__45__KAUR__45__16__45__EN__45__19__45__AL_H" name="&lt;i&gt;ent&lt;/i&gt;-kaurenal" compartment="H" initialAmount="1" substanceUnits="mole" hasOnlySubstanceUnits="true" boundaryCondition="false" constant="false">
        <notes>
          <body xmlns="http://www.w3.org/1999/xhtml">
            <p>FORMULA: C20H30O1</p>
            <p>CHARGE: 0</p>
          </body>
        </notes>
        <annotation>
          <rdf:RDF xmlns:rdf="http://www.w3.org/1999/02/22-rdf-syntax-ns#" xmlns:dc="http://purl.org/dc/elements/1.1/" xmlns:dcterms="http://purl.org/dc/terms/" xmlns:vCard="http://www.w3.org/2001/vcard-rdf/3.0#" xmlns:bqbiol="http://biomodels.net/biology-qualifiers/" xmlns:bqmodel="http://biomodels.net/model-qualifiers/">
            <rdf:Description rdf:about="#ENT__45__KAUR__45__16__45__EN__45__19__45__AL_H">
              <bqbiol:is>
                <rdf:Bag>
                  <rdf:li rdf:resource="urn:miriam:pubchem.compound:443466"/>
                  <rdf:li rdf:resource="urn:miriam:kegg.compound:C11873"/>
                  <rdf:li rdf:resource="urn:miriam:biocyc:META%3AENT-KAUR-16-EN-19-AL"/>
                </rdf:Bag>
              </bqbiol:is>
            </rdf:Description>
          </rdf:RDF>
        </annotation>
      </species>
      <species metaid="Sulfur__45__Acceptors_M" id="Sulfur__45__Acceptors_M" name="Sulfur-Acceptors" compartment="M" initialAmount="1" substanceUnits="mole" hasOnlySubstanceUnits="true" boundaryCondition="false" constant="false">
        <notes>
          <body xmlns="http://www.w3.org/1999/xhtml">
            <p>FORMULA: H1</p>
            <p>CHARGE: 0</p>
          </body>
        </notes>
      </species>
      <species metaid="CYS_M" id="CYS_M" name="L-cysteine" compartment="M" initialAmount="1" substanceUnits="mole" hasOnlySubstanceUnits="true" boundaryCondition="false" constant="false">
        <notes>
          <body xmlns="http://www.w3.org/1999/xhtml">
            <p>FORMULA: C3H7N1O2S1</p>
            <p>CHARGE: 0</p>
          </body>
        </notes>
        <annotation>
          <rdf:RDF xmlns:rdf="http://www.w3.org/1999/02/22-rdf-syntax-ns#" xmlns:dc="http://purl.org/dc/elements/1.1/" xmlns:dcterms="http://purl.org/dc/terms/" xmlns:vCard="http://www.w3.org/2001/vcard-rdf/3.0#" xmlns:bqbiol="http://biomodels.net/biology-qualifiers/" xmlns:bqmodel="http://biomodels.net/model-qualifiers/">
            <rdf:Description rdf:about="#CYS_M">
              <bqbiol:is>
                <rdf:Bag>
                  <rdf:li rdf:resource="urn:miriam:chebi:CHEBI%3A35235"/>
                  <rdf:li rdf:resource="urn:miriam:pubchem.compound:6419722"/>
                  <rdf:li rdf:resource="urn:miriam:knapsack:C00001351"/>
                  <rdf:li rdf:resource="urn:miriam:cas:4371-52-2"/>
                  <rdf:li rdf:resource="urn:miriam:kegg.compound:C00097"/>
                  <rdf:li rdf:resource="urn:miriam:cas:52-90-4"/>
                  <rdf:li rdf:resource="urn:miriam:biocyc:META%3ACYS"/>
                </rdf:Bag>
              </bqbiol:is>
            </rdf:Description>
          </rdf:RDF>
        </annotation>
      </species>
      <species metaid="Sulfurated__45__Sulfur__45__Acceptors_M" id="Sulfurated__45__Sulfur__45__Acceptors_M" name="Sulfurated-Sulfur-Acceptors" compartment="M" initialAmount="1" substanceUnits="mole" hasOnlySubstanceUnits="true" boundaryCondition="false" constant="false">
        <notes>
          <body xmlns="http://www.w3.org/1999/xhtml">
            <p>FORMULA: H1S1</p>
            <p>CHARGE: 0</p>
          </body>
        </notes>
      </species>
      <species metaid="L__45__ALPHA__45__ALANINE_M" id="L__45__ALPHA__45__ALANINE_M" name="L-alanine" compartment="M" initialAmount="1" substanceUnits="mole" hasOnlySubstanceUnits="true" boundaryCondition="false" constant="false">
        <notes>
          <body xmlns="http://www.w3.org/1999/xhtml">
            <p>FORMULA: C3H7N1O2</p>
            <p>CHARGE: 0</p>
          </body>
        </notes>
        <annotation>
          <rdf:RDF xmlns:rdf="http://www.w3.org/1999/02/22-rdf-syntax-ns#" xmlns:dc="http://purl.org/dc/elements/1.1/" xmlns:dcterms="http://purl.org/dc/terms/" xmlns:vCard="http://www.w3.org/2001/vcard-rdf/3.0#" xmlns:bqbiol="http://biomodels.net/biology-qualifiers/" xmlns:bqmodel="http://biomodels.net/model-qualifiers/">
            <rdf:Description rdf:about="#L__45__ALPHA__45__ALANINE_M">
              <bqbiol:is>
                <rdf:Bag>
                  <rdf:li rdf:resource="urn:miriam:chebi:CHEBI%3A57972"/>
                  <rdf:li rdf:resource="urn:miriam:pubchem.compound:7311724"/>
                  <rdf:li rdf:resource="urn:miriam:kegg.compound:C00041"/>
                  <rdf:li rdf:resource="urn:miriam:cas:56-41-7"/>
                  <rdf:li rdf:resource="urn:miriam:biocyc:META%3AL-ALPHA-ALANINE"/>
                </rdf:Bag>
              </bqbiol:is>
            </rdf:Description>
          </rdf:RDF>
        </annotation>
      </species>
      <species metaid="UDP__45__GALACTOSE_C" id="UDP__45__GALACTOSE_C" name="UDP-D-galactose" compartment="C" initialAmount="1" substanceUnits="mole" hasOnlySubstanceUnits="true" boundaryCondition="false" constant="false">
        <notes>
          <body xmlns="http://www.w3.org/1999/xhtml">
            <p>FORMULA: C15H22N2O17P2</p>
            <p>CHARGE: -2</p>
          </body>
        </notes>
        <annotation>
          <rdf:RDF xmlns:rdf="http://www.w3.org/1999/02/22-rdf-syntax-ns#" xmlns:dc="http://purl.org/dc/elements/1.1/" xmlns:dcterms="http://purl.org/dc/terms/" xmlns:vCard="http://www.w3.org/2001/vcard-rdf/3.0#" xmlns:bqbiol="http://biomodels.net/biology-qualifiers/" xmlns:bqmodel="http://biomodels.net/model-qualifiers/">
            <rdf:Description rdf:about="#UDP__45__GALACTOSE_C">
              <bqbiol:is>
                <rdf:Bag>
                  <rdf:li rdf:resource="urn:miriam:chebi:CHEBI%3A58439"/>
                  <rdf:li rdf:resource="urn:miriam:pubchem.compound:44229096"/>
                  <rdf:li rdf:resource="urn:miriam:kegg.compound:C00052"/>
                  <rdf:li rdf:resource="urn:miriam:cas:2956-16-3"/>
                </rdf:Bag>
              </bqbiol:is>
            </rdf:Description>
          </rdf:RDF>
        </annotation>
      </species>
      <species metaid="GDP__45__D__45__GLUCOSE_R" id="GDP__45__D__45__GLUCOSE_R" name="GDP-&amp;alpha;-D-glucose" compartment="R" initialAmount="1" substanceUnits="mole" hasOnlySubstanceUnits="true" boundaryCondition="false" constant="false">
        <notes>
          <body xmlns="http://www.w3.org/1999/xhtml">
            <p>FORMULA: C16H23N5O16P2</p>
            <p>CHARGE: -2</p>
          </body>
        </notes>
        <annotation>
          <rdf:RDF xmlns:rdf="http://www.w3.org/1999/02/22-rdf-syntax-ns#" xmlns:dc="http://purl.org/dc/elements/1.1/" xmlns:dcterms="http://purl.org/dc/terms/" xmlns:vCard="http://www.w3.org/2001/vcard-rdf/3.0#" xmlns:bqbiol="http://biomodels.net/biology-qualifiers/" xmlns:bqmodel="http://biomodels.net/model-qualifiers/">
            <rdf:Description rdf:about="#GDP__45__D__45__GLUCOSE_R">
              <bqbiol:is>
                <rdf:Bag>
                  <rdf:li rdf:resource="urn:miriam:chebi:CHEBI%3A58127"/>
                  <rdf:li rdf:resource="urn:miriam:pubchem.compound:25244464"/>
                  <rdf:li rdf:resource="urn:miriam:kegg.compound:C00394"/>
                  <rdf:li rdf:resource="urn:miriam:biocyc:META%3AGDP-D-GLUCOSE"/>
                </rdf:Bag>
              </bqbiol:is>
            </rdf:Description>
          </rdf:RDF>
        </annotation>
      </species>
      <species metaid="CELLULOSE_R" id="CELLULOSE_R" name="CELLULOSE" compartment="R" initialAmount="1" substanceUnits="mole" hasOnlySubstanceUnits="true" boundaryCondition="false" constant="false">
        <notes>
          <body xmlns="http://www.w3.org/1999/xhtml">
            <p>FORMULA: C6H10O5</p>
            <p>CHARGE: 0</p>
          </body>
        </notes>
        <annotation>
          <rdf:RDF xmlns:rdf="http://www.w3.org/1999/02/22-rdf-syntax-ns#" xmlns:dc="http://purl.org/dc/elements/1.1/" xmlns:dcterms="http://purl.org/dc/terms/" xmlns:vCard="http://www.w3.org/2001/vcard-rdf/3.0#" xmlns:bqbiol="http://biomodels.net/biology-qualifiers/" xmlns:bqmodel="http://biomodels.net/model-qualifiers/">
            <rdf:Description rdf:about="#CELLULOSE_R">
              <bqbiol:is>
                <rdf:Bag>
                  <rdf:li rdf:resource="urn:miriam:biocyc:META%3ACELLULOSE"/>
                </rdf:Bag>
              </bqbiol:is>
            </rdf:Description>
          </rdf:RDF>
        </annotation>
      </species>
      <species metaid="GDP_R" id="GDP_R" name="GDP" compartment="R" initialAmount="1" substanceUnits="mole" hasOnlySubstanceUnits="true" boundaryCondition="false" constant="false">
        <notes>
          <body xmlns="http://www.w3.org/1999/xhtml">
            <p>FORMULA: C10H12N5O11P2</p>
            <p>CHARGE: -3</p>
          </body>
        </notes>
        <annotation>
          <rdf:RDF xmlns:rdf="http://www.w3.org/1999/02/22-rdf-syntax-ns#" xmlns:dc="http://purl.org/dc/elements/1.1/" xmlns:dcterms="http://purl.org/dc/terms/" xmlns:vCard="http://www.w3.org/2001/vcard-rdf/3.0#" xmlns:bqbiol="http://biomodels.net/biology-qualifiers/" xmlns:bqmodel="http://biomodels.net/model-qualifiers/">
            <rdf:Description rdf:about="#GDP_R">
              <bqbiol:is>
                <rdf:Bag>
                  <rdf:li rdf:resource="urn:miriam:chebi:CHEBI%3A58189"/>
                  <rdf:li rdf:resource="urn:miriam:pubchem.compound:21604868"/>
                  <rdf:li rdf:resource="urn:miriam:kegg.compound:C00035"/>
                  <rdf:li rdf:resource="urn:miriam:cas:146-91-8"/>
                  <rdf:li rdf:resource="urn:miriam:biocyc:META%3AGDP"/>
                </rdf:Bag>
              </bqbiol:is>
            </rdf:Description>
          </rdf:RDF>
        </annotation>
      </species>
      <species metaid="CPD__45__13089_H" id="CPD__45__13089_H" name="9,10-epoxyoctadeca-12,15-dienoate" compartment="H" initialAmount="1" substanceUnits="mole" hasOnlySubstanceUnits="true" boundaryCondition="false" constant="false">
        <notes>
          <body xmlns="http://www.w3.org/1999/xhtml">
            <p>FORMULA: C18H29O3</p>
            <p>CHARGE: -1</p>
          </body>
        </notes>
        <annotation>
          <rdf:RDF xmlns:rdf="http://www.w3.org/1999/02/22-rdf-syntax-ns#" xmlns:dc="http://purl.org/dc/elements/1.1/" xmlns:dcterms="http://purl.org/dc/terms/" xmlns:vCard="http://www.w3.org/2001/vcard-rdf/3.0#" xmlns:bqbiol="http://biomodels.net/biology-qualifiers/" xmlns:bqmodel="http://biomodels.net/model-qualifiers/">
            <rdf:Description rdf:about="#CPD__45__13089_H">
              <bqbiol:is>
                <rdf:Bag>
                  <rdf:li rdf:resource="urn:miriam:pubchem.compound:52940134"/>
                  <rdf:li rdf:resource="urn:miriam:biocyc:META%3ACPD-13089"/>
                </rdf:Bag>
              </bqbiol:is>
            </rdf:Description>
          </rdf:RDF>
        </annotation>
      </species>
      <species metaid="CPD__45__13094_H" id="CPD__45__13094_H" name="9,10-dihydroxyoctadeca-12,15-dienoate" compartment="H" initialAmount="1" substanceUnits="mole" hasOnlySubstanceUnits="true" boundaryCondition="false" constant="false">
        <notes>
          <body xmlns="http://www.w3.org/1999/xhtml">
            <p>FORMULA: C18H31O4</p>
            <p>CHARGE: -1</p>
          </body>
        </notes>
        <annotation>
          <rdf:RDF xmlns:rdf="http://www.w3.org/1999/02/22-rdf-syntax-ns#" xmlns:dc="http://purl.org/dc/elements/1.1/" xmlns:dcterms="http://purl.org/dc/terms/" xmlns:vCard="http://www.w3.org/2001/vcard-rdf/3.0#" xmlns:bqbiol="http://biomodels.net/biology-qualifiers/" xmlns:bqmodel="http://biomodels.net/model-qualifiers/">
            <rdf:Description rdf:about="#CPD__45__13094_H">
              <bqbiol:is>
                <rdf:Bag>
                  <rdf:li rdf:resource="urn:miriam:pubchem.compound:52940106"/>
                  <rdf:li rdf:resource="urn:miriam:biocyc:META%3ACPD-13094"/>
                </rdf:Bag>
              </bqbiol:is>
            </rdf:Description>
          </rdf:RDF>
        </annotation>
      </species>
      <species metaid="Charged__45__PRO__45__tRNAs_C" id="Charged__45__PRO__45__tRNAs_C" name="Charged-PRO-tRNAs" compartment="C" initialAmount="1" substanceUnits="mole" hasOnlySubstanceUnits="true" boundaryCondition="false" constant="false">
        <notes>
          <body xmlns="http://www.w3.org/1999/xhtml">
            <p>FORMULA: C5H9N1O1R1</p>
            <p>CHARGE: 1</p>
          </body>
        </notes>
        <annotation>
          <rdf:RDF xmlns:rdf="http://www.w3.org/1999/02/22-rdf-syntax-ns#" xmlns:dc="http://purl.org/dc/elements/1.1/" xmlns:dcterms="http://purl.org/dc/terms/" xmlns:vCard="http://www.w3.org/2001/vcard-rdf/3.0#" xmlns:bqbiol="http://biomodels.net/biology-qualifiers/" xmlns:bqmodel="http://biomodels.net/model-qualifiers/">
            <rdf:Description rdf:about="#Charged__45__PRO__45__tRNAs_C">
              <bqbiol:is>
                <rdf:Bag>
                  <rdf:li rdf:resource="urn:miriam:biocyc:META%3ACharged-PRO-tRNAs"/>
                </rdf:Bag>
              </bqbiol:is>
            </rdf:Description>
          </rdf:RDF>
        </annotation>
      </species>
      <species metaid="PRO__45__tRNAs_C" id="PRO__45__tRNAs_C" name="PRO-tRNAs" compartment="C" initialAmount="1" substanceUnits="mole" hasOnlySubstanceUnits="true" boundaryCondition="false" constant="false">
        <notes>
          <body xmlns="http://www.w3.org/1999/xhtml">
            <p>FORMULA: H1R1</p>
            <p>CHARGE: 0</p>
          </body>
        </notes>
        <annotation>
          <rdf:RDF xmlns:rdf="http://www.w3.org/1999/02/22-rdf-syntax-ns#" xmlns:dc="http://purl.org/dc/elements/1.1/" xmlns:dcterms="http://purl.org/dc/terms/" xmlns:vCard="http://www.w3.org/2001/vcard-rdf/3.0#" xmlns:bqbiol="http://biomodels.net/biology-qualifiers/" xmlns:bqmodel="http://biomodels.net/model-qualifiers/">
            <rdf:Description rdf:about="#PRO__45__tRNAs_C">
              <bqbiol:is>
                <rdf:Bag>
                  <rdf:li rdf:resource="urn:miriam:biocyc:META%3APRO-tRNAs"/>
                </rdf:Bag>
              </bqbiol:is>
            </rdf:Description>
          </rdf:RDF>
        </annotation>
      </species>
      <species metaid="PROCons_E" id="PROCons_E" name="PROCons" compartment="E" initialAmount="1" substanceUnits="mole" hasOnlySubstanceUnits="true" boundaryCondition="true" constant="false">
        <notes>
          <body xmlns="http://www.w3.org/1999/xhtml">
            <p>FORMULA: </p>
          </body>
        </notes>
      </species>
      <species metaid="AMINO__45__HYDROXYMETHYL__45__METHYLPYRIMIDINE__45__PP_M" id="AMINO__45__HYDROXYMETHYL__45__METHYLPYRIMIDINE__45__PP_M" name="4-amino-2-methyl-5-diphosphomethylpyrimidine" compartment="M" initialAmount="1" substanceUnits="mole" hasOnlySubstanceUnits="true" boundaryCondition="false" constant="false">
        <notes>
          <body xmlns="http://www.w3.org/1999/xhtml">
            <p>FORMULA: C6H8N3O7P2</p>
            <p>CHARGE: -3</p>
          </body>
        </notes>
        <annotation>
          <rdf:RDF xmlns:rdf="http://www.w3.org/1999/02/22-rdf-syntax-ns#" xmlns:dc="http://purl.org/dc/elements/1.1/" xmlns:dcterms="http://purl.org/dc/terms/" xmlns:vCard="http://www.w3.org/2001/vcard-rdf/3.0#" xmlns:bqbiol="http://biomodels.net/biology-qualifiers/" xmlns:bqmodel="http://biomodels.net/model-qualifiers/">
            <rdf:Description rdf:about="#AMINO__45__HYDROXYMETHYL__45__METHYLPYRIMIDINE__45__PP_M">
              <bqbiol:is>
                <rdf:Bag>
                  <rdf:li rdf:resource="urn:miriam:chebi:CHEBI%3A57841"/>
                  <rdf:li rdf:resource="urn:miriam:pubchem.compound:25245586"/>
                  <rdf:li rdf:resource="urn:miriam:cas:745-65-3"/>
                  <rdf:li rdf:resource="urn:miriam:kegg.compound:C04752"/>
                  <rdf:li rdf:resource="urn:miriam:cas:841-01-0"/>
                  <rdf:li rdf:resource="urn:miriam:biocyc:META%3AAMINO-HYDROXYMETHYL-METHYLPYRIMIDINE-PP"/>
                </rdf:Bag>
              </bqbiol:is>
            </rdf:Description>
          </rdf:RDF>
        </annotation>
      </species>
      <species metaid="THZ__45__P_M" id="THZ__45__P_M" name="4-methyl-5-(2-phosphonooxyethyl)thiazole" compartment="M" initialAmount="1" substanceUnits="mole" hasOnlySubstanceUnits="true" boundaryCondition="false" constant="false">
        <notes>
          <body xmlns="http://www.w3.org/1999/xhtml">
            <p>FORMULA: C6H8N1O4P1S1</p>
            <p>CHARGE: -2</p>
          </body>
        </notes>
        <annotation>
          <rdf:RDF xmlns:rdf="http://www.w3.org/1999/02/22-rdf-syntax-ns#" xmlns:dc="http://purl.org/dc/elements/1.1/" xmlns:dcterms="http://purl.org/dc/terms/" xmlns:vCard="http://www.w3.org/2001/vcard-rdf/3.0#" xmlns:bqbiol="http://biomodels.net/biology-qualifiers/" xmlns:bqmodel="http://biomodels.net/model-qualifiers/">
            <rdf:Description rdf:about="#THZ__45__P_M">
              <bqbiol:is>
                <rdf:Bag>
                  <rdf:li rdf:resource="urn:miriam:chebi:CHEBI%3A58296"/>
                  <rdf:li rdf:resource="urn:miriam:pubchem.compound:25245616"/>
                  <rdf:li rdf:resource="urn:miriam:kegg.compound:C04327"/>
                  <rdf:li rdf:resource="urn:miriam:biocyc:META%3ATHZ-P"/>
                </rdf:Bag>
              </bqbiol:is>
            </rdf:Description>
          </rdf:RDF>
        </annotation>
      </species>
      <species metaid="THIAMINE__45__P_M" id="THIAMINE__45__P_M" name="thiamin phosphate" compartment="M" initialAmount="1" substanceUnits="mole" hasOnlySubstanceUnits="true" boundaryCondition="false" constant="false">
        <notes>
          <body xmlns="http://www.w3.org/1999/xhtml">
            <p>FORMULA: C12H16N4O4P1S1</p>
            <p>CHARGE: -1</p>
          </body>
        </notes>
        <annotation>
          <rdf:RDF xmlns:rdf="http://www.w3.org/1999/02/22-rdf-syntax-ns#" xmlns:dc="http://purl.org/dc/elements/1.1/" xmlns:dcterms="http://purl.org/dc/terms/" xmlns:vCard="http://www.w3.org/2001/vcard-rdf/3.0#" xmlns:bqbiol="http://biomodels.net/biology-qualifiers/" xmlns:bqmodel="http://biomodels.net/model-qualifiers/">
            <rdf:Description rdf:about="#THIAMINE__45__P_M">
              <bqbiol:is>
                <rdf:Bag>
                  <rdf:li rdf:resource="urn:miriam:pubchem.compound:15942892"/>
                  <rdf:li rdf:resource="urn:miriam:chebi:CHEBI%3A37575"/>
                  <rdf:li rdf:resource="urn:miriam:cas:532-40-1"/>
                  <rdf:li rdf:resource="urn:miriam:kegg.compound:C01081"/>
                  <rdf:li rdf:resource="urn:miriam:biocyc:META%3ATHIAMINE-P"/>
                </rdf:Bag>
              </bqbiol:is>
            </rdf:Description>
          </rdf:RDF>
        </annotation>
      </species>
      <species metaid="PPI_M" id="PPI_M" name="diphosphate" compartment="M" initialAmount="1" substanceUnits="mole" hasOnlySubstanceUnits="true" boundaryCondition="false" constant="false">
        <notes>
          <body xmlns="http://www.w3.org/1999/xhtml">
            <p>FORMULA: H1O7P2</p>
            <p>CHARGE: -3</p>
          </body>
        </notes>
        <annotation>
          <rdf:RDF xmlns:rdf="http://www.w3.org/1999/02/22-rdf-syntax-ns#" xmlns:dc="http://purl.org/dc/elements/1.1/" xmlns:dcterms="http://purl.org/dc/terms/" xmlns:vCard="http://www.w3.org/2001/vcard-rdf/3.0#" xmlns:bqbiol="http://biomodels.net/biology-qualifiers/" xmlns:bqmodel="http://biomodels.net/model-qualifiers/">
            <rdf:Description rdf:about="#PPI_M">
              <bqbiol:is>
                <rdf:Bag>
                  <rdf:li rdf:resource="urn:miriam:chebi:CHEBI%3A29888"/>
                  <rdf:li rdf:resource="urn:miriam:pubchem.compound:1023"/>
                  <rdf:li rdf:resource="urn:miriam:chebi:CHEBI%3A33019"/>
                  <rdf:li rdf:resource="urn:miriam:pubchem.compound:4097574"/>
                  <rdf:li rdf:resource="urn:miriam:kegg.compound:C00013"/>
                  <rdf:li rdf:resource="urn:miriam:cas:2466-09-3"/>
                  <rdf:li rdf:resource="urn:miriam:biocyc:META%3APPI"/>
                </rdf:Bag>
              </bqbiol:is>
            </rdf:Description>
          </rdf:RDF>
        </annotation>
      </species>
      <species metaid="NAD_M" id="NAD_M" name="NAD&lt;sup&gt;+&lt;/sup&gt;" compartment="M" initialAmount="1" substanceUnits="mole" hasOnlySubstanceUnits="true" boundaryCondition="false" constant="false">
        <notes>
          <body xmlns="http://www.w3.org/1999/xhtml">
            <p>FORMULA: C21H26N7O14P2</p>
            <p>CHARGE: -1</p>
          </body>
        </notes>
        <annotation>
          <rdf:RDF xmlns:rdf="http://www.w3.org/1999/02/22-rdf-syntax-ns#" xmlns:dc="http://purl.org/dc/elements/1.1/" xmlns:dcterms="http://purl.org/dc/terms/" xmlns:vCard="http://www.w3.org/2001/vcard-rdf/3.0#" xmlns:bqbiol="http://biomodels.net/biology-qualifiers/" xmlns:bqmodel="http://biomodels.net/model-qualifiers/">
            <rdf:Description rdf:about="#NAD_M">
              <bqbiol:is>
                <rdf:Bag>
                  <rdf:li rdf:resource="urn:miriam:chebi:CHEBI%3A57540"/>
                  <rdf:li rdf:resource="urn:miriam:pubchem.compound:15938971"/>
                  <rdf:li rdf:resource="urn:miriam:pubchem.compound:15938971"/>
                  <rdf:li rdf:resource="urn:miriam:kegg.compound:C00003"/>
                  <rdf:li rdf:resource="urn:miriam:cas:53-84-9"/>
                  <rdf:li rdf:resource="urn:miriam:biocyc:META%3ANAD"/>
                </rdf:Bag>
              </bqbiol:is>
            </rdf:Description>
          </rdf:RDF>
        </annotation>
      </species>
      <species metaid="CO__45__A_M" id="CO__45__A_M" name="coenzyme A" compartment="M" initialAmount="1" substanceUnits="mole" hasOnlySubstanceUnits="true" boundaryCondition="false" constant="false">
        <notes>
          <body xmlns="http://www.w3.org/1999/xhtml">
            <p>FORMULA: C21H32N7O16P3S1</p>
            <p>CHARGE: -4</p>
          </body>
        </notes>
        <annotation>
          <rdf:RDF xmlns:rdf="http://www.w3.org/1999/02/22-rdf-syntax-ns#" xmlns:dc="http://purl.org/dc/elements/1.1/" xmlns:dcterms="http://purl.org/dc/terms/" xmlns:vCard="http://www.w3.org/2001/vcard-rdf/3.0#" xmlns:bqbiol="http://biomodels.net/biology-qualifiers/" xmlns:bqmodel="http://biomodels.net/model-qualifiers/">
            <rdf:Description rdf:about="#CO__45__A_M">
              <bqbiol:is>
                <rdf:Bag>
                  <rdf:li rdf:resource="urn:miriam:chebi:CHEBI%3A57287"/>
                  <rdf:li rdf:resource="urn:miriam:pubchem.compound:25113190"/>
                  <rdf:li rdf:resource="urn:miriam:pubchem.compound:25113190"/>
                  <rdf:li rdf:resource="urn:miriam:knapsack:C00007258"/>
                  <rdf:li rdf:resource="urn:miriam:cas:85-61-0"/>
                  <rdf:li rdf:resource="urn:miriam:kegg.compound:C00010"/>
                  <rdf:li rdf:resource="urn:miriam:biocyc:META%3ACO-A"/>
                </rdf:Bag>
              </bqbiol:is>
            </rdf:Description>
          </rdf:RDF>
        </annotation>
      </species>
      <species metaid="_2__45__KETO__45__ISOVALERATE_M" id="_2__45__KETO__45__ISOVALERATE_M" name="2-oxoisovalerate" compartment="M" initialAmount="1" substanceUnits="mole" hasOnlySubstanceUnits="true" boundaryCondition="false" constant="false">
        <notes>
          <body xmlns="http://www.w3.org/1999/xhtml">
            <p>FORMULA: C5H7O3</p>
            <p>CHARGE: -1</p>
          </body>
        </notes>
        <annotation>
          <rdf:RDF xmlns:rdf="http://www.w3.org/1999/02/22-rdf-syntax-ns#" xmlns:dc="http://purl.org/dc/elements/1.1/" xmlns:dcterms="http://purl.org/dc/terms/" xmlns:vCard="http://www.w3.org/2001/vcard-rdf/3.0#" xmlns:bqbiol="http://biomodels.net/biology-qualifiers/" xmlns:bqmodel="http://biomodels.net/model-qualifiers/">
            <rdf:Description rdf:about="#_2__45__KETO__45__ISOVALERATE_M">
              <bqbiol:is>
                <rdf:Bag>
                  <rdf:li rdf:resource="urn:miriam:pubchem.compound:5204641"/>
                  <rdf:li rdf:resource="urn:miriam:chebi:CHEBI%3A11851"/>
                  <rdf:li rdf:resource="urn:miriam:kegg.compound:C00141"/>
                  <rdf:li rdf:resource="urn:miriam:cas:759-05-7"/>
                  <rdf:li rdf:resource="urn:miriam:biocyc:META%3A2-KETO-ISOVALERATE"/>
                </rdf:Bag>
              </bqbiol:is>
            </rdf:Description>
          </rdf:RDF>
        </annotation>
      </species>
      <species metaid="CARBON__45__DIOXIDE_M" id="CARBON__45__DIOXIDE_M" name="CO&lt;SUB&gt;2&lt;/SUB&gt;" compartment="M" initialAmount="1" substanceUnits="mole" hasOnlySubstanceUnits="true" boundaryCondition="false" constant="false">
        <notes>
          <body xmlns="http://www.w3.org/1999/xhtml">
            <p>FORMULA: C1O2</p>
            <p>CHARGE: 0</p>
          </body>
        </notes>
        <annotation>
          <rdf:RDF xmlns:rdf="http://www.w3.org/1999/02/22-rdf-syntax-ns#" xmlns:dc="http://purl.org/dc/elements/1.1/" xmlns:dcterms="http://purl.org/dc/terms/" xmlns:vCard="http://www.w3.org/2001/vcard-rdf/3.0#" xmlns:bqbiol="http://biomodels.net/biology-qualifiers/" xmlns:bqmodel="http://biomodels.net/model-qualifiers/">
            <rdf:Description rdf:about="#CARBON__45__DIOXIDE_M">
              <bqbiol:is>
                <rdf:Bag>
                  <rdf:li rdf:resource="urn:miriam:kegg.compound:C00011"/>
                  <rdf:li rdf:resource="urn:miriam:pubchem.compound:280"/>
                  <rdf:li rdf:resource="urn:miriam:chebi:CHEBI%3A16526"/>
                  <rdf:li rdf:resource="urn:miriam:pubchem.compound:280"/>
                  <rdf:li rdf:resource="urn:miriam:pubchem.compound:280"/>
                  <rdf:li rdf:resource="urn:miriam:chebi:CHEBI%3A16526"/>
                  <rdf:li rdf:resource="urn:miriam:kegg.compound:C00011"/>
                  <rdf:li rdf:resource="urn:miriam:cas:124-38-9"/>
                  <rdf:li rdf:resource="urn:miriam:biocyc:META%3ACARBON-DIOXIDE"/>
                </rdf:Bag>
              </bqbiol:is>
            </rdf:Description>
          </rdf:RDF>
        </annotation>
      </species>
      <species metaid="ISOBUTYRYL__45__COA_M" id="ISOBUTYRYL__45__COA_M" name="isobutyryl-CoA" compartment="M" initialAmount="1" substanceUnits="mole" hasOnlySubstanceUnits="true" boundaryCondition="false" constant="false">
        <notes>
          <body xmlns="http://www.w3.org/1999/xhtml">
            <p>FORMULA: C25H38N7O17P3S1</p>
            <p>CHARGE: -4</p>
          </body>
        </notes>
        <annotation>
          <rdf:RDF xmlns:rdf="http://www.w3.org/1999/02/22-rdf-syntax-ns#" xmlns:dc="http://purl.org/dc/elements/1.1/" xmlns:dcterms="http://purl.org/dc/terms/" xmlns:vCard="http://www.w3.org/2001/vcard-rdf/3.0#" xmlns:bqbiol="http://biomodels.net/biology-qualifiers/" xmlns:bqmodel="http://biomodels.net/model-qualifiers/">
            <rdf:Description rdf:about="#ISOBUTYRYL__45__COA_M">
              <bqbiol:is>
                <rdf:Bag>
                  <rdf:li rdf:resource="urn:miriam:chebi:CHEBI%3A57338"/>
                  <rdf:li rdf:resource="urn:miriam:pubchem.compound:45266570"/>
                  <rdf:li rdf:resource="urn:miriam:kegg.compound:C00630"/>
                  <rdf:li rdf:resource="urn:miriam:cas:15621-60-0"/>
                  <rdf:li rdf:resource="urn:miriam:biocyc:META%3AISOBUTYRYL-COA"/>
                </rdf:Bag>
              </bqbiol:is>
            </rdf:Description>
          </rdf:RDF>
        </annotation>
      </species>
      <species metaid="NADH_M" id="NADH_M" name="NADH" compartment="M" initialAmount="1" substanceUnits="mole" hasOnlySubstanceUnits="true" boundaryCondition="false" constant="false">
        <notes>
          <body xmlns="http://www.w3.org/1999/xhtml">
            <p>FORMULA: C21H27N7O14P2</p>
            <p>CHARGE: -2</p>
          </body>
        </notes>
        <annotation>
          <rdf:RDF xmlns:rdf="http://www.w3.org/1999/02/22-rdf-syntax-ns#" xmlns:dc="http://purl.org/dc/elements/1.1/" xmlns:dcterms="http://purl.org/dc/terms/" xmlns:vCard="http://www.w3.org/2001/vcard-rdf/3.0#" xmlns:bqbiol="http://biomodels.net/biology-qualifiers/" xmlns:bqmodel="http://biomodels.net/model-qualifiers/">
            <rdf:Description rdf:about="#NADH_M">
              <bqbiol:is>
                <rdf:Bag>
                  <rdf:li rdf:resource="urn:miriam:chebi:CHEBI%3A16908"/>
                  <rdf:li rdf:resource="urn:miriam:pubchem.compound:21604869"/>
                  <rdf:li rdf:resource="urn:miriam:cas:58-68-4"/>
                  <rdf:li rdf:resource="urn:miriam:pubchem.compound:4349538"/>
                  <rdf:li rdf:resource="urn:miriam:pubchem.compound:439153"/>
                  <rdf:li rdf:resource="urn:miriam:pubchem.compound:4349538"/>
                  <rdf:li rdf:resource="urn:miriam:kegg.compound:C00004"/>
                  <rdf:li rdf:resource="urn:miriam:biocyc:META%3ANADH"/>
                </rdf:Bag>
              </bqbiol:is>
            </rdf:Description>
          </rdf:RDF>
        </annotation>
      </species>
      <species metaid="LACTOSE_V" id="LACTOSE_V" name="lactose" compartment="V" initialAmount="1" substanceUnits="mole" hasOnlySubstanceUnits="true" boundaryCondition="false" constant="false">
        <notes>
          <body xmlns="http://www.w3.org/1999/xhtml">
            <p>FORMULA: C12H22O11</p>
            <p>CHARGE: 0</p>
          </body>
        </notes>
        <annotation>
          <rdf:RDF xmlns:rdf="http://www.w3.org/1999/02/22-rdf-syntax-ns#" xmlns:dc="http://purl.org/dc/elements/1.1/" xmlns:dcterms="http://purl.org/dc/terms/" xmlns:vCard="http://www.w3.org/2001/vcard-rdf/3.0#" xmlns:bqbiol="http://biomodels.net/biology-qualifiers/" xmlns:bqmodel="http://biomodels.net/model-qualifiers/">
            <rdf:Description rdf:about="#LACTOSE_V">
              <bqbiol:is>
                <rdf:Bag>
                  <rdf:li rdf:resource="urn:miriam:chebi:CHEBI%3A36219"/>
                  <rdf:li rdf:resource="urn:miriam:pubchem.compound:84571"/>
                  <rdf:li rdf:resource="urn:miriam:kegg.compound:C00243"/>
                  <rdf:li rdf:resource="urn:miriam:cas:63-42-3"/>
                  <rdf:li rdf:resource="urn:miriam:biocyc:META%3ALACTOSE"/>
                </rdf:Bag>
              </bqbiol:is>
            </rdf:Description>
          </rdf:RDF>
        </annotation>
      </species>
      <species metaid="GLC_V" id="GLC_V" name="&amp;beta;-D-glucose" compartment="V" initialAmount="1" substanceUnits="mole" hasOnlySubstanceUnits="true" boundaryCondition="false" constant="false">
        <notes>
          <body xmlns="http://www.w3.org/1999/xhtml">
            <p>FORMULA: C6H12O6</p>
            <p>CHARGE: 0</p>
          </body>
        </notes>
        <annotation>
          <rdf:RDF xmlns:rdf="http://www.w3.org/1999/02/22-rdf-syntax-ns#" xmlns:dc="http://purl.org/dc/elements/1.1/" xmlns:dcterms="http://purl.org/dc/terms/" xmlns:vCard="http://www.w3.org/2001/vcard-rdf/3.0#" xmlns:bqbiol="http://biomodels.net/biology-qualifiers/" xmlns:bqmodel="http://biomodels.net/model-qualifiers/">
            <rdf:Description rdf:about="#GLC_V">
              <bqbiol:is>
                <rdf:Bag>
                  <rdf:li rdf:resource="urn:miriam:cas:50-99-7"/>
                  <rdf:li rdf:resource="urn:miriam:chebi:CHEBI%3A15903"/>
                  <rdf:li rdf:resource="urn:miriam:kegg.compound:C00221"/>
                  <rdf:li rdf:resource="urn:miriam:pubchem.compound:64689"/>
                  <rdf:li rdf:resource="urn:miriam:biocyc:META%3AGLC"/>
                </rdf:Bag>
              </bqbiol:is>
            </rdf:Description>
          </rdf:RDF>
        </annotation>
      </species>
      <species metaid="GALACTOSE_V" id="GALACTOSE_V" name="&amp;beta;-D-galactose" compartment="V" initialAmount="1" substanceUnits="mole" hasOnlySubstanceUnits="true" boundaryCondition="false" constant="false">
        <notes>
          <body xmlns="http://www.w3.org/1999/xhtml">
            <p>FORMULA: C6H12O6</p>
            <p>CHARGE: 0</p>
          </body>
        </notes>
        <annotation>
          <rdf:RDF xmlns:rdf="http://www.w3.org/1999/02/22-rdf-syntax-ns#" xmlns:dc="http://purl.org/dc/elements/1.1/" xmlns:dcterms="http://purl.org/dc/terms/" xmlns:vCard="http://www.w3.org/2001/vcard-rdf/3.0#" xmlns:bqbiol="http://biomodels.net/biology-qualifiers/" xmlns:bqmodel="http://biomodels.net/model-qualifiers/">
            <rdf:Description rdf:about="#GALACTOSE_V">
              <bqbiol:is>
                <rdf:Bag>
                  <rdf:li rdf:resource="urn:miriam:cas:7296-64-2"/>
                  <rdf:li rdf:resource="urn:miriam:kegg.compound:C00962"/>
                  <rdf:li rdf:resource="urn:miriam:chebi:CHEBI%3A28034"/>
                  <rdf:li rdf:resource="urn:miriam:pubchem.compound:439353"/>
                  <rdf:li rdf:resource="urn:miriam:biocyc:META%3AGALACTOSE"/>
                </rdf:Bag>
              </bqbiol:is>
            </rdf:Description>
          </rdf:RDF>
        </annotation>
      </species>
      <species metaid="GLUTATHIONE_C" id="GLUTATHIONE_C" name="glutathione" compartment="C" initialAmount="1" substanceUnits="mole" hasOnlySubstanceUnits="true" boundaryCondition="false" constant="false">
        <notes>
          <body xmlns="http://www.w3.org/1999/xhtml">
            <p>FORMULA: C10H16N3O6S1</p>
            <p>CHARGE: -1</p>
          </body>
        </notes>
        <annotation>
          <rdf:RDF xmlns:rdf="http://www.w3.org/1999/02/22-rdf-syntax-ns#" xmlns:dc="http://purl.org/dc/elements/1.1/" xmlns:dcterms="http://purl.org/dc/terms/" xmlns:vCard="http://www.w3.org/2001/vcard-rdf/3.0#" xmlns:bqbiol="http://biomodels.net/biology-qualifiers/" xmlns:bqmodel="http://biomodels.net/model-qualifiers/">
            <rdf:Description rdf:about="#GLUTATHIONE_C">
              <bqbiol:is>
                <rdf:Bag>
                  <rdf:li rdf:resource="urn:miriam:pubchem.compound:20756463"/>
                  <rdf:li rdf:resource="urn:miriam:knapsack:C00001518"/>
                  <rdf:li rdf:resource="urn:miriam:kegg.compound:C00051"/>
                  <rdf:li rdf:resource="urn:miriam:cas:70-18-8"/>
                  <rdf:li rdf:resource="urn:miriam:biocyc:META%3AGLUTATHIONE"/>
                </rdf:Bag>
              </bqbiol:is>
            </rdf:Description>
          </rdf:RDF>
        </annotation>
      </species>
      <species metaid="L__45__DEHYDRO__45__ASCORBATE_C" id="L__45__DEHYDRO__45__ASCORBATE_C" name="L-dehydro-ascorbate" compartment="C" initialAmount="1" substanceUnits="mole" hasOnlySubstanceUnits="true" boundaryCondition="false" constant="false">
        <notes>
          <body xmlns="http://www.w3.org/1999/xhtml">
            <p>FORMULA: C6H5O6</p>
            <p>CHARGE: -1</p>
          </body>
        </notes>
        <annotation>
          <rdf:RDF xmlns:rdf="http://www.w3.org/1999/02/22-rdf-syntax-ns#" xmlns:dc="http://purl.org/dc/elements/1.1/" xmlns:dcterms="http://purl.org/dc/terms/" xmlns:vCard="http://www.w3.org/2001/vcard-rdf/3.0#" xmlns:bqbiol="http://biomodels.net/biology-qualifiers/" xmlns:bqmodel="http://biomodels.net/model-qualifiers/">
            <rdf:Description rdf:about="#L__45__DEHYDRO__45__ASCORBATE_C">
              <bqbiol:is>
                <rdf:Bag>
                  <rdf:li rdf:resource="urn:miriam:chebi:CHEBI%3A27956"/>
                  <rdf:li rdf:resource="urn:miriam:pubchem.compound:440667"/>
                  <rdf:li rdf:resource="urn:miriam:kegg.compound:C05422"/>
                  <rdf:li rdf:resource="urn:miriam:biocyc:META%3AL-DEHYDRO-ASCORBATE"/>
                </rdf:Bag>
              </bqbiol:is>
            </rdf:Description>
          </rdf:RDF>
        </annotation>
      </species>
      <species metaid="ASCORBATE_C" id="ASCORBATE_C" name="L-ascorbate" compartment="C" initialAmount="1" substanceUnits="mole" hasOnlySubstanceUnits="true" boundaryCondition="false" constant="false">
        <notes>
          <body xmlns="http://www.w3.org/1999/xhtml">
            <p>FORMULA: C6H7O6</p>
            <p>CHARGE: -1</p>
          </body>
        </notes>
        <annotation>
          <rdf:RDF xmlns:rdf="http://www.w3.org/1999/02/22-rdf-syntax-ns#" xmlns:dc="http://purl.org/dc/elements/1.1/" xmlns:dcterms="http://purl.org/dc/terms/" xmlns:vCard="http://www.w3.org/2001/vcard-rdf/3.0#" xmlns:bqbiol="http://biomodels.net/biology-qualifiers/" xmlns:bqmodel="http://biomodels.net/model-qualifiers/">
            <rdf:Description rdf:about="#ASCORBATE_C">
              <bqbiol:is>
                <rdf:Bag>
                  <rdf:li rdf:resource="urn:miriam:pubchem.compound:114765"/>
                  <rdf:li rdf:resource="urn:miriam:chebi:CHEBI%3A38290"/>
                  <rdf:li rdf:resource="urn:miriam:knapsack:C00001179"/>
                  <rdf:li rdf:resource="urn:miriam:kegg.compound:C00072"/>
                  <rdf:li rdf:resource="urn:miriam:cas:50-81-7"/>
                  <rdf:li rdf:resource="urn:miriam:biocyc:META%3AASCORBATE"/>
                </rdf:Bag>
              </bqbiol:is>
            </rdf:Description>
          </rdf:RDF>
        </annotation>
      </species>
      <species metaid="OXIDIZED__45__GLUTATHIONE_C" id="OXIDIZED__45__GLUTATHIONE_C" name="glutathione disulfide" compartment="C" initialAmount="1" substanceUnits="mole" hasOnlySubstanceUnits="true" boundaryCondition="false" constant="false">
        <notes>
          <body xmlns="http://www.w3.org/1999/xhtml">
            <p>FORMULA: C20H30N6O12S2</p>
            <p>CHARGE: -2</p>
          </body>
        </notes>
        <annotation>
          <rdf:RDF xmlns:rdf="http://www.w3.org/1999/02/22-rdf-syntax-ns#" xmlns:dc="http://purl.org/dc/elements/1.1/" xmlns:dcterms="http://purl.org/dc/terms/" xmlns:vCard="http://www.w3.org/2001/vcard-rdf/3.0#" xmlns:bqbiol="http://biomodels.net/biology-qualifiers/" xmlns:bqmodel="http://biomodels.net/model-qualifiers/">
            <rdf:Description rdf:about="#OXIDIZED__45__GLUTATHIONE_C">
              <bqbiol:is>
                <rdf:Bag>
                  <rdf:li rdf:resource="urn:miriam:pubchem.compound:25245992"/>
                  <rdf:li rdf:resource="urn:miriam:kegg.compound:C00127"/>
                  <rdf:li rdf:resource="urn:miriam:cas:27025-41-8"/>
                  <rdf:li rdf:resource="urn:miriam:biocyc:META%3AOXIDIZED-GLUTATHIONE"/>
                </rdf:Bag>
              </bqbiol:is>
            </rdf:Description>
          </rdf:RDF>
        </annotation>
      </species>
      <species metaid="FADH2_C" id="FADH2_C" name="FADH&lt;SUB&gt;2&lt;/SUB&gt;" compartment="C" initialAmount="1" substanceUnits="mole" hasOnlySubstanceUnits="true" boundaryCondition="false" constant="false">
        <notes>
          <body xmlns="http://www.w3.org/1999/xhtml">
            <p>FORMULA: C27H33N9O15P2</p>
            <p>CHARGE: -2</p>
          </body>
        </notes>
        <annotation>
          <rdf:RDF xmlns:rdf="http://www.w3.org/1999/02/22-rdf-syntax-ns#" xmlns:dc="http://purl.org/dc/elements/1.1/" xmlns:dcterms="http://purl.org/dc/terms/" xmlns:vCard="http://www.w3.org/2001/vcard-rdf/3.0#" xmlns:bqbiol="http://biomodels.net/biology-qualifiers/" xmlns:bqmodel="http://biomodels.net/model-qualifiers/">
            <rdf:Description rdf:about="#FADH2_C">
              <bqbiol:is>
                <rdf:Bag>
                  <rdf:li rdf:resource="urn:miriam:pubchem.compound:25244872"/>
                  <rdf:li rdf:resource="urn:miriam:kegg.compound:C01352"/>
                  <rdf:li rdf:resource="urn:miriam:cas:1910-41-4"/>
                  <rdf:li rdf:resource="urn:miriam:biocyc:META%3AFADH2"/>
                </rdf:Bag>
              </bqbiol:is>
            </rdf:Description>
          </rdf:RDF>
        </annotation>
      </species>
      <species metaid="CPD__45__12449_C" id="CPD__45__12449_C" name="p-dihydrocoumaroyl-CoA" compartment="C" initialAmount="1" substanceUnits="mole" hasOnlySubstanceUnits="true" boundaryCondition="false" constant="false">
        <notes>
          <body xmlns="http://www.w3.org/1999/xhtml">
            <p>FORMULA: C30H40N7O18P3S1</p>
            <p>CHARGE: -4</p>
          </body>
        </notes>
        <annotation>
          <rdf:RDF xmlns:rdf="http://www.w3.org/1999/02/22-rdf-syntax-ns#" xmlns:dc="http://purl.org/dc/elements/1.1/" xmlns:dcterms="http://purl.org/dc/terms/" xmlns:vCard="http://www.w3.org/2001/vcard-rdf/3.0#" xmlns:bqbiol="http://biomodels.net/biology-qualifiers/" xmlns:bqmodel="http://biomodels.net/model-qualifiers/">
            <rdf:Description rdf:about="#CPD__45__12449_C">
              <bqbiol:is>
                <rdf:Bag>
                  <rdf:li rdf:resource="urn:miriam:pubchem.compound:46926140"/>
                  <rdf:li rdf:resource="urn:miriam:biocyc:META%3ACPD-12449"/>
                </rdf:Bag>
              </bqbiol:is>
            </rdf:Description>
          </rdf:RDF>
        </annotation>
      </species>
      <species metaid="FAD_C" id="FAD_C" name="FAD" compartment="C" initialAmount="1" substanceUnits="mole" hasOnlySubstanceUnits="true" boundaryCondition="false" constant="false">
        <notes>
          <body xmlns="http://www.w3.org/1999/xhtml">
            <p>FORMULA: C27H31N9O15P2</p>
            <p>CHARGE: -2</p>
          </body>
        </notes>
        <annotation>
          <rdf:RDF xmlns:rdf="http://www.w3.org/1999/02/22-rdf-syntax-ns#" xmlns:dc="http://purl.org/dc/elements/1.1/" xmlns:dcterms="http://purl.org/dc/terms/" xmlns:vCard="http://www.w3.org/2001/vcard-rdf/3.0#" xmlns:bqbiol="http://biomodels.net/biology-qualifiers/" xmlns:bqmodel="http://biomodels.net/model-qualifiers/">
            <rdf:Description rdf:about="#FAD_C">
              <bqbiol:is>
                <rdf:Bag>
                  <rdf:li rdf:resource="urn:miriam:pubchem.compound:15938970"/>
                  <rdf:li rdf:resource="urn:miriam:kegg.compound:C00016"/>
                  <rdf:li rdf:resource="urn:miriam:cas:146-14-5"/>
                  <rdf:li rdf:resource="urn:miriam:biocyc:META%3AFAD"/>
                </rdf:Bag>
              </bqbiol:is>
            </rdf:Description>
          </rdf:RDF>
        </annotation>
      </species>
      <species metaid="UREA_V" id="UREA_V" name="urea" compartment="V" initialAmount="1" substanceUnits="mole" hasOnlySubstanceUnits="true" boundaryCondition="false" constant="false">
        <notes>
          <body xmlns="http://www.w3.org/1999/xhtml">
            <p>FORMULA: C1H4N2O1</p>
            <p>CHARGE: 0</p>
          </body>
        </notes>
        <annotation>
          <rdf:RDF xmlns:rdf="http://www.w3.org/1999/02/22-rdf-syntax-ns#" xmlns:dc="http://purl.org/dc/elements/1.1/" xmlns:dcterms="http://purl.org/dc/terms/" xmlns:vCard="http://www.w3.org/2001/vcard-rdf/3.0#" xmlns:bqbiol="http://biomodels.net/biology-qualifiers/" xmlns:bqmodel="http://biomodels.net/model-qualifiers/">
            <rdf:Description rdf:about="#UREA_V">
              <bqbiol:is>
                <rdf:Bag>
                  <rdf:li rdf:resource="urn:miriam:pubchem.compound:1176"/>
                  <rdf:li rdf:resource="urn:miriam:chebi:CHEBI%3A16199"/>
                  <rdf:li rdf:resource="urn:miriam:kegg.compound:C00086"/>
                  <rdf:li rdf:resource="urn:miriam:cas:57-13-6"/>
                  <rdf:li rdf:resource="urn:miriam:biocyc:META%3AUREA"/>
                </rdf:Bag>
              </bqbiol:is>
            </rdf:Description>
          </rdf:RDF>
        </annotation>
      </species>
      <species metaid="UREA_C" id="UREA_C" name="urea" compartment="C" initialAmount="1" substanceUnits="mole" hasOnlySubstanceUnits="true" boundaryCondition="false" constant="false">
        <notes>
          <body xmlns="http://www.w3.org/1999/xhtml">
            <p>FORMULA: C1H4N2O1</p>
            <p>CHARGE: 0</p>
          </body>
        </notes>
        <annotation>
          <rdf:RDF xmlns:rdf="http://www.w3.org/1999/02/22-rdf-syntax-ns#" xmlns:dc="http://purl.org/dc/elements/1.1/" xmlns:dcterms="http://purl.org/dc/terms/" xmlns:vCard="http://www.w3.org/2001/vcard-rdf/3.0#" xmlns:bqbiol="http://biomodels.net/biology-qualifiers/" xmlns:bqmodel="http://biomodels.net/model-qualifiers/">
            <rdf:Description rdf:about="#UREA_C">
              <bqbiol:is>
                <rdf:Bag>
                  <rdf:li rdf:resource="urn:miriam:pubchem.compound:1176"/>
                  <rdf:li rdf:resource="urn:miriam:chebi:CHEBI%3A16199"/>
                  <rdf:li rdf:resource="urn:miriam:kegg.compound:C00086"/>
                  <rdf:li rdf:resource="urn:miriam:cas:57-13-6"/>
                  <rdf:li rdf:resource="urn:miriam:biocyc:META%3AUREA"/>
                </rdf:Bag>
              </bqbiol:is>
            </rdf:Description>
          </rdf:RDF>
        </annotation>
      </species>
      <species metaid="IMINOASPARTATE_H" id="IMINOASPARTATE_H" name="&amp;alpha;-iminosuccinate" compartment="H" initialAmount="1" substanceUnits="mole" hasOnlySubstanceUnits="true" boundaryCondition="false" constant="false">
        <notes>
          <body xmlns="http://www.w3.org/1999/xhtml">
            <p>FORMULA: C4H3N1O4</p>
            <p>CHARGE: -2</p>
          </body>
        </notes>
        <annotation>
          <rdf:RDF xmlns:rdf="http://www.w3.org/1999/02/22-rdf-syntax-ns#" xmlns:dc="http://purl.org/dc/elements/1.1/" xmlns:dcterms="http://purl.org/dc/terms/" xmlns:vCard="http://www.w3.org/2001/vcard-rdf/3.0#" xmlns:bqbiol="http://biomodels.net/biology-qualifiers/" xmlns:bqmodel="http://biomodels.net/model-qualifiers/">
            <rdf:Description rdf:about="#IMINOASPARTATE_H">
              <bqbiol:is>
                <rdf:Bag>
                  <rdf:li rdf:resource="urn:miriam:chebi:CHEBI%3A58831"/>
                  <rdf:li rdf:resource="urn:miriam:pubchem.compound:23615393"/>
                  <rdf:li rdf:resource="urn:miriam:kegg.compound:C05840"/>
                  <rdf:li rdf:resource="urn:miriam:biocyc:META%3AIMINOASPARTATE"/>
                </rdf:Bag>
              </bqbiol:is>
            </rdf:Description>
          </rdf:RDF>
        </annotation>
      </species>
      <species metaid="QUINOLINATE_H" id="QUINOLINATE_H" name="quinolinate" compartment="H" initialAmount="1" substanceUnits="mole" hasOnlySubstanceUnits="true" boundaryCondition="false" constant="false">
        <notes>
          <body xmlns="http://www.w3.org/1999/xhtml">
            <p>FORMULA: C7H3N1O4</p>
            <p>CHARGE: -2</p>
          </body>
        </notes>
        <annotation>
          <rdf:RDF xmlns:rdf="http://www.w3.org/1999/02/22-rdf-syntax-ns#" xmlns:dc="http://purl.org/dc/elements/1.1/" xmlns:dcterms="http://purl.org/dc/terms/" xmlns:vCard="http://www.w3.org/2001/vcard-rdf/3.0#" xmlns:bqbiol="http://biomodels.net/biology-qualifiers/" xmlns:bqmodel="http://biomodels.net/model-qualifiers/">
            <rdf:Description rdf:about="#QUINOLINATE_H">
              <bqbiol:is>
                <rdf:Bag>
                  <rdf:li rdf:resource="urn:miriam:pubchem.compound:5460301"/>
                  <rdf:li rdf:resource="urn:miriam:chebi:CHEBI%3A29959"/>
                  <rdf:li rdf:resource="urn:miriam:kegg.compound:C03722"/>
                  <rdf:li rdf:resource="urn:miriam:cas:89-00-9"/>
                  <rdf:li rdf:resource="urn:miriam:biocyc:META%3AQUINOLINATE"/>
                </rdf:Bag>
              </bqbiol:is>
            </rdf:Description>
          </rdf:RDF>
        </annotation>
      </species>
      <species metaid="O__45__SUCCINYLBENZOATE_X" id="O__45__SUCCINYLBENZOATE_X" name="&lt;i&gt;o&lt;/i&gt;-succinylbenzoate" compartment="X" initialAmount="1" substanceUnits="mole" hasOnlySubstanceUnits="true" boundaryCondition="false" constant="false">
        <notes>
          <body xmlns="http://www.w3.org/1999/xhtml">
            <p>FORMULA: C11H8O5</p>
            <p>CHARGE: -2</p>
          </body>
        </notes>
        <annotation>
          <rdf:RDF xmlns:rdf="http://www.w3.org/1999/02/22-rdf-syntax-ns#" xmlns:dc="http://purl.org/dc/elements/1.1/" xmlns:dcterms="http://purl.org/dc/terms/" xmlns:vCard="http://www.w3.org/2001/vcard-rdf/3.0#" xmlns:bqbiol="http://biomodels.net/biology-qualifiers/" xmlns:bqmodel="http://biomodels.net/model-qualifiers/">
            <rdf:Description rdf:about="#O__45__SUCCINYLBENZOATE_X">
              <bqbiol:is>
                <rdf:Bag>
                  <rdf:li rdf:resource="urn:miriam:pubchem.compound:5459922"/>
                  <rdf:li rdf:resource="urn:miriam:chebi:CHEBI%3A18325"/>
                  <rdf:li rdf:resource="urn:miriam:kegg.compound:C02730"/>
                  <rdf:li rdf:resource="urn:miriam:biocyc:META%3AO-SUCCINYLBENZOATE"/>
                </rdf:Bag>
              </bqbiol:is>
            </rdf:Description>
          </rdf:RDF>
        </annotation>
      </species>
      <species metaid="ATP_X" id="ATP_X" name="ATP" compartment="X" initialAmount="1" substanceUnits="mole" hasOnlySubstanceUnits="true" boundaryCondition="false" constant="false">
        <notes>
          <body xmlns="http://www.w3.org/1999/xhtml">
            <p>FORMULA: C10H12N5O13P3</p>
            <p>CHARGE: -4</p>
          </body>
        </notes>
        <annotation>
          <rdf:RDF xmlns:rdf="http://www.w3.org/1999/02/22-rdf-syntax-ns#" xmlns:dc="http://purl.org/dc/elements/1.1/" xmlns:dcterms="http://purl.org/dc/terms/" xmlns:vCard="http://www.w3.org/2001/vcard-rdf/3.0#" xmlns:bqbiol="http://biomodels.net/biology-qualifiers/" xmlns:bqmodel="http://biomodels.net/model-qualifiers/">
            <rdf:Description rdf:about="#ATP_X">
              <bqbiol:is>
                <rdf:Bag>
                  <rdf:li rdf:resource="urn:miriam:chebi:CHEBI%3A30616"/>
                  <rdf:li rdf:resource="urn:miriam:pubchem.compound:5461108"/>
                  <rdf:li rdf:resource="urn:miriam:chebi:CHEBI%3A15422"/>
                  <rdf:li rdf:resource="urn:miriam:kegg.compound:C00002"/>
                  <rdf:li rdf:resource="urn:miriam:cas:56-65-5"/>
                  <rdf:li rdf:resource="urn:miriam:biocyc:META%3AATP"/>
                </rdf:Bag>
              </bqbiol:is>
            </rdf:Description>
          </rdf:RDF>
        </annotation>
      </species>
      <species metaid="CO__45__A_X" id="CO__45__A_X" name="coenzyme A" compartment="X" initialAmount="1" substanceUnits="mole" hasOnlySubstanceUnits="true" boundaryCondition="false" constant="false">
        <notes>
          <body xmlns="http://www.w3.org/1999/xhtml">
            <p>FORMULA: C21H32N7O16P3S1</p>
            <p>CHARGE: -4</p>
          </body>
        </notes>
        <annotation>
          <rdf:RDF xmlns:rdf="http://www.w3.org/1999/02/22-rdf-syntax-ns#" xmlns:dc="http://purl.org/dc/elements/1.1/" xmlns:dcterms="http://purl.org/dc/terms/" xmlns:vCard="http://www.w3.org/2001/vcard-rdf/3.0#" xmlns:bqbiol="http://biomodels.net/biology-qualifiers/" xmlns:bqmodel="http://biomodels.net/model-qualifiers/">
            <rdf:Description rdf:about="#CO__45__A_X">
              <bqbiol:is>
                <rdf:Bag>
                  <rdf:li rdf:resource="urn:miriam:chebi:CHEBI%3A57287"/>
                  <rdf:li rdf:resource="urn:miriam:pubchem.compound:25113190"/>
                  <rdf:li rdf:resource="urn:miriam:pubchem.compound:25113190"/>
                  <rdf:li rdf:resource="urn:miriam:knapsack:C00007258"/>
                  <rdf:li rdf:resource="urn:miriam:cas:85-61-0"/>
                  <rdf:li rdf:resource="urn:miriam:kegg.compound:C00010"/>
                  <rdf:li rdf:resource="urn:miriam:biocyc:META%3ACO-A"/>
                </rdf:Bag>
              </bqbiol:is>
            </rdf:Description>
          </rdf:RDF>
        </annotation>
      </species>
      <species metaid="Pi_X" id="Pi_X" name="phosphate" compartment="X" initialAmount="1" substanceUnits="mole" hasOnlySubstanceUnits="true" boundaryCondition="false" constant="false">
        <notes>
          <body xmlns="http://www.w3.org/1999/xhtml">
            <p>FORMULA: H1O4P1</p>
            <p>CHARGE: -2</p>
          </body>
        </notes>
        <annotation>
          <rdf:RDF xmlns:rdf="http://www.w3.org/1999/02/22-rdf-syntax-ns#" xmlns:dc="http://purl.org/dc/elements/1.1/" xmlns:dcterms="http://purl.org/dc/terms/" xmlns:vCard="http://www.w3.org/2001/vcard-rdf/3.0#" xmlns:bqbiol="http://biomodels.net/biology-qualifiers/" xmlns:bqmodel="http://biomodels.net/model-qualifiers/">
            <rdf:Description rdf:about="#Pi_X">
              <bqbiol:is>
                <rdf:Bag>
                  <rdf:li rdf:resource="urn:miriam:knapsack:C00007408"/>
                  <rdf:li rdf:resource="urn:miriam:kegg.compound:C00009"/>
                  <rdf:li rdf:resource="urn:miriam:cas:14265-44-2"/>
                  <rdf:li rdf:resource="urn:miriam:biocyc:META%3APi"/>
                </rdf:Bag>
              </bqbiol:is>
            </rdf:Description>
          </rdf:RDF>
        </annotation>
      </species>
      <species metaid="ADP_X" id="ADP_X" name="ADP" compartment="X" initialAmount="1" substanceUnits="mole" hasOnlySubstanceUnits="true" boundaryCondition="false" constant="false">
        <notes>
          <body xmlns="http://www.w3.org/1999/xhtml">
            <p>FORMULA: C10H12N5O10P2</p>
            <p>CHARGE: -3</p>
          </body>
        </notes>
        <annotation>
          <rdf:RDF xmlns:rdf="http://www.w3.org/1999/02/22-rdf-syntax-ns#" xmlns:dc="http://purl.org/dc/elements/1.1/" xmlns:dcterms="http://purl.org/dc/terms/" xmlns:vCard="http://www.w3.org/2001/vcard-rdf/3.0#" xmlns:bqbiol="http://biomodels.net/biology-qualifiers/" xmlns:bqmodel="http://biomodels.net/model-qualifiers/">
            <rdf:Description rdf:about="#ADP_X">
              <bqbiol:is>
                <rdf:Bag>
                  <rdf:li rdf:resource="urn:miriam:chebi:CHEBI%3A456216"/>
                  <rdf:li rdf:resource="urn:miriam:pubchem.compound:7058055"/>
                  <rdf:li rdf:resource="urn:miriam:pubchem.compound:6022"/>
                  <rdf:li rdf:resource="urn:miriam:pubchem.compound:7058055"/>
                  <rdf:li rdf:resource="urn:miriam:cas:20398-34-9"/>
                  <rdf:li rdf:resource="urn:miriam:kegg.compound:C00008"/>
                  <rdf:li rdf:resource="urn:miriam:cas:58-64-0"/>
                  <rdf:li rdf:resource="urn:miriam:biocyc:META%3AADP"/>
                </rdf:Bag>
              </bqbiol:is>
            </rdf:Description>
          </rdf:RDF>
        </annotation>
      </species>
      <species metaid="CPD__45__6972_X" id="CPD__45__6972_X" name="4-(2&apos;-carboxyphenyl)-4-oxobutyryl-CoA" compartment="X" initialAmount="1" substanceUnits="mole" hasOnlySubstanceUnits="true" boundaryCondition="false" constant="false">
        <notes>
          <body xmlns="http://www.w3.org/1999/xhtml">
            <p>FORMULA: C32H39N7O20P3S1</p>
            <p>CHARGE: -5</p>
          </body>
        </notes>
        <annotation>
          <rdf:RDF xmlns:rdf="http://www.w3.org/1999/02/22-rdf-syntax-ns#" xmlns:dc="http://purl.org/dc/elements/1.1/" xmlns:dcterms="http://purl.org/dc/terms/" xmlns:vCard="http://www.w3.org/2001/vcard-rdf/3.0#" xmlns:bqbiol="http://biomodels.net/biology-qualifiers/" xmlns:bqmodel="http://biomodels.net/model-qualifiers/">
            <rdf:Description rdf:about="#CPD__45__6972_X">
              <bqbiol:is>
                <rdf:Bag>
                  <rdf:li rdf:resource="urn:miriam:pubchem.compound:25245100"/>
                  <rdf:li rdf:resource="urn:miriam:kegg.compound:C03160"/>
                  <rdf:li rdf:resource="urn:miriam:biocyc:META%3ACPD-6972"/>
                </rdf:Bag>
              </bqbiol:is>
            </rdf:Description>
          </rdf:RDF>
        </annotation>
      </species>
      <species metaid="ATP_V" id="ATP_V" name="ATP" compartment="V" initialAmount="1" substanceUnits="mole" hasOnlySubstanceUnits="true" boundaryCondition="false" constant="false">
        <notes>
          <body xmlns="http://www.w3.org/1999/xhtml">
            <p>FORMULA: C10H12N5O13P3</p>
            <p>CHARGE: -4</p>
          </body>
        </notes>
        <annotation>
          <rdf:RDF xmlns:rdf="http://www.w3.org/1999/02/22-rdf-syntax-ns#" xmlns:dc="http://purl.org/dc/elements/1.1/" xmlns:dcterms="http://purl.org/dc/terms/" xmlns:vCard="http://www.w3.org/2001/vcard-rdf/3.0#" xmlns:bqbiol="http://biomodels.net/biology-qualifiers/" xmlns:bqmodel="http://biomodels.net/model-qualifiers/">
            <rdf:Description rdf:about="#ATP_V">
              <bqbiol:is>
                <rdf:Bag>
                  <rdf:li rdf:resource="urn:miriam:chebi:CHEBI%3A30616"/>
                  <rdf:li rdf:resource="urn:miriam:pubchem.compound:5461108"/>
                  <rdf:li rdf:resource="urn:miriam:chebi:CHEBI%3A15422"/>
                  <rdf:li rdf:resource="urn:miriam:kegg.compound:C00002"/>
                  <rdf:li rdf:resource="urn:miriam:cas:56-65-5"/>
                  <rdf:li rdf:resource="urn:miriam:biocyc:META%3AATP"/>
                </rdf:Bag>
              </bqbiol:is>
            </rdf:Description>
          </rdf:RDF>
        </annotation>
      </species>
      <species metaid="DGDP_V" id="DGDP_V" name="dGDP" compartment="V" initialAmount="1" substanceUnits="mole" hasOnlySubstanceUnits="true" boundaryCondition="false" constant="false">
        <notes>
          <body xmlns="http://www.w3.org/1999/xhtml">
            <p>FORMULA: C10H12N5O10P2</p>
            <p>CHARGE: -3</p>
          </body>
        </notes>
        <annotation>
          <rdf:RDF xmlns:rdf="http://www.w3.org/1999/02/22-rdf-syntax-ns#" xmlns:dc="http://purl.org/dc/elements/1.1/" xmlns:dcterms="http://purl.org/dc/terms/" xmlns:vCard="http://www.w3.org/2001/vcard-rdf/3.0#" xmlns:bqbiol="http://biomodels.net/biology-qualifiers/" xmlns:bqmodel="http://biomodels.net/model-qualifiers/">
            <rdf:Description rdf:about="#DGDP_V">
              <bqbiol:is>
                <rdf:Bag>
                  <rdf:li rdf:resource="urn:miriam:chebi:CHEBI%3A58595"/>
                  <rdf:li rdf:resource="urn:miriam:pubchem.compound:25245673"/>
                  <rdf:li rdf:resource="urn:miriam:kegg.compound:C00361"/>
                  <rdf:li rdf:resource="urn:miriam:cas:102783-74-4"/>
                  <rdf:li rdf:resource="urn:miriam:biocyc:META%3ADGDP"/>
                </rdf:Bag>
              </bqbiol:is>
            </rdf:Description>
          </rdf:RDF>
        </annotation>
      </species>
      <species metaid="ADP_V" id="ADP_V" name="ADP" compartment="V" initialAmount="1" substanceUnits="mole" hasOnlySubstanceUnits="true" boundaryCondition="false" constant="false">
        <notes>
          <body xmlns="http://www.w3.org/1999/xhtml">
            <p>FORMULA: C10H12N5O10P2</p>
            <p>CHARGE: -3</p>
          </body>
        </notes>
        <annotation>
          <rdf:RDF xmlns:rdf="http://www.w3.org/1999/02/22-rdf-syntax-ns#" xmlns:dc="http://purl.org/dc/elements/1.1/" xmlns:dcterms="http://purl.org/dc/terms/" xmlns:vCard="http://www.w3.org/2001/vcard-rdf/3.0#" xmlns:bqbiol="http://biomodels.net/biology-qualifiers/" xmlns:bqmodel="http://biomodels.net/model-qualifiers/">
            <rdf:Description rdf:about="#ADP_V">
              <bqbiol:is>
                <rdf:Bag>
                  <rdf:li rdf:resource="urn:miriam:chebi:CHEBI%3A456216"/>
                  <rdf:li rdf:resource="urn:miriam:pubchem.compound:7058055"/>
                  <rdf:li rdf:resource="urn:miriam:pubchem.compound:6022"/>
                  <rdf:li rdf:resource="urn:miriam:pubchem.compound:7058055"/>
                  <rdf:li rdf:resource="urn:miriam:cas:20398-34-9"/>
                  <rdf:li rdf:resource="urn:miriam:kegg.compound:C00008"/>
                  <rdf:li rdf:resource="urn:miriam:cas:58-64-0"/>
                  <rdf:li rdf:resource="urn:miriam:biocyc:META%3AADP"/>
                </rdf:Bag>
              </bqbiol:is>
            </rdf:Description>
          </rdf:RDF>
        </annotation>
      </species>
      <species metaid="DGTP_V" id="DGTP_V" name="dGTP" compartment="V" initialAmount="1" substanceUnits="mole" hasOnlySubstanceUnits="true" boundaryCondition="false" constant="false">
        <notes>
          <body xmlns="http://www.w3.org/1999/xhtml">
            <p>FORMULA: C10H12N5O13P3</p>
            <p>CHARGE: -4</p>
          </body>
        </notes>
        <annotation>
          <rdf:RDF xmlns:rdf="http://www.w3.org/1999/02/22-rdf-syntax-ns#" xmlns:dc="http://purl.org/dc/elements/1.1/" xmlns:dcterms="http://purl.org/dc/terms/" xmlns:vCard="http://www.w3.org/2001/vcard-rdf/3.0#" xmlns:bqbiol="http://biomodels.net/biology-qualifiers/" xmlns:bqmodel="http://biomodels.net/model-qualifiers/">
            <rdf:Description rdf:about="#DGTP_V">
              <bqbiol:is>
                <rdf:Bag>
                  <rdf:li rdf:resource="urn:miriam:chebi:CHEBI%3A61429"/>
                  <rdf:li rdf:resource="urn:miriam:pubchem.compound:25246112"/>
                  <rdf:li rdf:resource="urn:miriam:kegg.compound:C00286"/>
                  <rdf:li rdf:resource="urn:miriam:cas:2564-35-4"/>
                  <rdf:li rdf:resource="urn:miriam:biocyc:META%3ADGTP"/>
                </rdf:Bag>
              </bqbiol:is>
            </rdf:Description>
          </rdf:RDF>
        </annotation>
      </species>
      <species metaid="SER_H" id="SER_H" name="L-serine" compartment="H" initialAmount="1" substanceUnits="mole" hasOnlySubstanceUnits="true" boundaryCondition="false" constant="false">
        <notes>
          <body xmlns="http://www.w3.org/1999/xhtml">
            <p>FORMULA: C3H7N1O3</p>
            <p>CHARGE: 0</p>
          </body>
        </notes>
        <annotation>
          <rdf:RDF xmlns:rdf="http://www.w3.org/1999/02/22-rdf-syntax-ns#" xmlns:dc="http://purl.org/dc/elements/1.1/" xmlns:dcterms="http://purl.org/dc/terms/" xmlns:vCard="http://www.w3.org/2001/vcard-rdf/3.0#" xmlns:bqbiol="http://biomodels.net/biology-qualifiers/" xmlns:bqmodel="http://biomodels.net/model-qualifiers/">
            <rdf:Description rdf:about="#SER_H">
              <bqbiol:is>
                <rdf:Bag>
                  <rdf:li rdf:resource="urn:miriam:chebi:CHEBI%3A33384"/>
                  <rdf:li rdf:resource="urn:miriam:pubchem.compound:6857581"/>
                  <rdf:li rdf:resource="urn:miriam:kegg.compound:C00065"/>
                  <rdf:li rdf:resource="urn:miriam:cas:56-45-1"/>
                  <rdf:li rdf:resource="urn:miriam:biocyc:META%3ASER"/>
                </rdf:Bag>
              </bqbiol:is>
            </rdf:Description>
          </rdf:RDF>
        </annotation>
      </species>
      <species metaid="AMMONIA_H" id="AMMONIA_H" name="ammonia" compartment="H" initialAmount="1" substanceUnits="mole" hasOnlySubstanceUnits="true" boundaryCondition="false" constant="false">
        <notes>
          <body xmlns="http://www.w3.org/1999/xhtml">
            <p>FORMULA: H3N1</p>
            <p>CHARGE: 0</p>
          </body>
        </notes>
        <annotation>
          <rdf:RDF xmlns:rdf="http://www.w3.org/1999/02/22-rdf-syntax-ns#" xmlns:dc="http://purl.org/dc/elements/1.1/" xmlns:dcterms="http://purl.org/dc/terms/" xmlns:vCard="http://www.w3.org/2001/vcard-rdf/3.0#" xmlns:bqbiol="http://biomodels.net/biology-qualifiers/" xmlns:bqmodel="http://biomodels.net/model-qualifiers/">
            <rdf:Description rdf:about="#AMMONIA_H">
              <bqbiol:is>
                <rdf:Bag>
                  <rdf:li rdf:resource="urn:miriam:pubchem.compound:222"/>
                  <rdf:li rdf:resource="urn:miriam:knapsack:C00007267"/>
                  <rdf:li rdf:resource="urn:miriam:chebi:CHEBI%3A32863"/>
                  <rdf:li rdf:resource="urn:miriam:kegg.compound:C00014"/>
                  <rdf:li rdf:resource="urn:miriam:cas:7664-41-7"/>
                  <rdf:li rdf:resource="urn:miriam:biocyc:META%3AAMMONIA"/>
                </rdf:Bag>
              </bqbiol:is>
            </rdf:Description>
          </rdf:RDF>
        </annotation>
      </species>
      <species metaid="PYRUVATE_H" id="PYRUVATE_H" name="pyruvate" compartment="H" initialAmount="1" substanceUnits="mole" hasOnlySubstanceUnits="true" boundaryCondition="false" constant="false">
        <notes>
          <body xmlns="http://www.w3.org/1999/xhtml">
            <p>FORMULA: C3H3O3</p>
            <p>CHARGE: -1</p>
          </body>
        </notes>
        <annotation>
          <rdf:RDF xmlns:rdf="http://www.w3.org/1999/02/22-rdf-syntax-ns#" xmlns:dc="http://purl.org/dc/elements/1.1/" xmlns:dcterms="http://purl.org/dc/terms/" xmlns:vCard="http://www.w3.org/2001/vcard-rdf/3.0#" xmlns:bqbiol="http://biomodels.net/biology-qualifiers/" xmlns:bqmodel="http://biomodels.net/model-qualifiers/">
            <rdf:Description rdf:about="#PYRUVATE_H">
              <bqbiol:is>
                <rdf:Bag>
                  <rdf:li rdf:resource="urn:miriam:pubchem.compound:107735"/>
                  <rdf:li rdf:resource="urn:miriam:knapsack:C00001200"/>
                  <rdf:li rdf:resource="urn:miriam:chebi:CHEBI%3A15361"/>
                  <rdf:li rdf:resource="urn:miriam:kegg.compound:C00022"/>
                  <rdf:li rdf:resource="urn:miriam:cas:127-17-3"/>
                  <rdf:li rdf:resource="urn:miriam:umbbd.compound:c0159"/>
                  <rdf:li rdf:resource="urn:miriam:biocyc:META%3APYRUVATE"/>
                </rdf:Bag>
              </bqbiol:is>
            </rdf:Description>
          </rdf:RDF>
        </annotation>
      </species>
      <species metaid="CPD__45__13090_X" id="CPD__45__13090_X" name="12,13-epoxyoctadeca-9,15-dienoate" compartment="X" initialAmount="1" substanceUnits="mole" hasOnlySubstanceUnits="true" boundaryCondition="false" constant="false">
        <notes>
          <body xmlns="http://www.w3.org/1999/xhtml">
            <p>FORMULA: C18H29O3</p>
            <p>CHARGE: -1</p>
          </body>
        </notes>
        <annotation>
          <rdf:RDF xmlns:rdf="http://www.w3.org/1999/02/22-rdf-syntax-ns#" xmlns:dc="http://purl.org/dc/elements/1.1/" xmlns:dcterms="http://purl.org/dc/terms/" xmlns:vCard="http://www.w3.org/2001/vcard-rdf/3.0#" xmlns:bqbiol="http://biomodels.net/biology-qualifiers/" xmlns:bqmodel="http://biomodels.net/model-qualifiers/">
            <rdf:Description rdf:about="#CPD__45__13090_X">
              <bqbiol:is>
                <rdf:Bag>
                  <rdf:li rdf:resource="urn:miriam:pubchem.compound:52940266"/>
                  <rdf:li rdf:resource="urn:miriam:biocyc:META%3ACPD-13090"/>
                </rdf:Bag>
              </bqbiol:is>
            </rdf:Description>
          </rdf:RDF>
        </annotation>
      </species>
      <species metaid="CPD__45__13092_X" id="CPD__45__13092_X" name="12,13-dihydroxyoctadeca-9,15-dienoate" compartment="X" initialAmount="1" substanceUnits="mole" hasOnlySubstanceUnits="true" boundaryCondition="false" constant="false">
        <notes>
          <body xmlns="http://www.w3.org/1999/xhtml">
            <p>FORMULA: C18H31O4</p>
            <p>CHARGE: -1</p>
          </body>
        </notes>
        <annotation>
          <rdf:RDF xmlns:rdf="http://www.w3.org/1999/02/22-rdf-syntax-ns#" xmlns:dc="http://purl.org/dc/elements/1.1/" xmlns:dcterms="http://purl.org/dc/terms/" xmlns:vCard="http://www.w3.org/2001/vcard-rdf/3.0#" xmlns:bqbiol="http://biomodels.net/biology-qualifiers/" xmlns:bqmodel="http://biomodels.net/model-qualifiers/">
            <rdf:Description rdf:about="#CPD__45__13092_X">
              <bqbiol:is>
                <rdf:Bag>
                  <rdf:li rdf:resource="urn:miriam:pubchem.compound:52940081"/>
                  <rdf:li rdf:resource="urn:miriam:biocyc:META%3ACPD-13092"/>
                </rdf:Bag>
              </bqbiol:is>
            </rdf:Description>
          </rdf:RDF>
        </annotation>
      </species>
      <species metaid="INOSITOL__45__1__45__4__45__BISPHOSPHATE_C" id="INOSITOL__45__1__45__4__45__BISPHOSPHATE_C" name="D-&lt;i&gt;myo&lt;/i&gt;-inositol (1,4)-bisphosphate" compartment="C" initialAmount="1" substanceUnits="mole" hasOnlySubstanceUnits="true" boundaryCondition="false" constant="false">
        <notes>
          <body xmlns="http://www.w3.org/1999/xhtml">
            <p>FORMULA: C6H10O12P2</p>
            <p>CHARGE: -4</p>
          </body>
        </notes>
        <annotation>
          <rdf:RDF xmlns:rdf="http://www.w3.org/1999/02/22-rdf-syntax-ns#" xmlns:dc="http://purl.org/dc/elements/1.1/" xmlns:dcterms="http://purl.org/dc/terms/" xmlns:vCard="http://www.w3.org/2001/vcard-rdf/3.0#" xmlns:bqbiol="http://biomodels.net/biology-qualifiers/" xmlns:bqmodel="http://biomodels.net/model-qualifiers/">
            <rdf:Description rdf:about="#INOSITOL__45__1__45__4__45__BISPHOSPHATE_C">
              <bqbiol:is>
                <rdf:Bag>
                  <rdf:li rdf:resource="urn:miriam:chebi:CHEBI%3A58282"/>
                  <rdf:li rdf:resource="urn:miriam:pubchem.compound:25203530"/>
                  <rdf:li rdf:resource="urn:miriam:kegg.compound:C01220"/>
                  <rdf:li rdf:resource="urn:miriam:cas:47055-78-7"/>
                  <rdf:li rdf:resource="urn:miriam:biocyc:META%3AINOSITOL-1-4-BISPHOSPHATE"/>
                </rdf:Bag>
              </bqbiol:is>
            </rdf:Description>
          </rdf:RDF>
        </annotation>
      </species>
      <species metaid="D__45__MYO__45__INOSITOL__45__4__45__PHOSPHATE_C" id="D__45__MYO__45__INOSITOL__45__4__45__PHOSPHATE_C" name="1D-&lt;i&gt;myo&lt;/i&gt;-inositol (4)-monophosphate" compartment="C" initialAmount="1" substanceUnits="mole" hasOnlySubstanceUnits="true" boundaryCondition="false" constant="false">
        <notes>
          <body xmlns="http://www.w3.org/1999/xhtml">
            <p>FORMULA: C6H11O9P1</p>
            <p>CHARGE: -2</p>
          </body>
        </notes>
        <annotation>
          <rdf:RDF xmlns:rdf="http://www.w3.org/1999/02/22-rdf-syntax-ns#" xmlns:dc="http://purl.org/dc/elements/1.1/" xmlns:dcterms="http://purl.org/dc/terms/" xmlns:vCard="http://www.w3.org/2001/vcard-rdf/3.0#" xmlns:bqbiol="http://biomodels.net/biology-qualifiers/" xmlns:bqmodel="http://biomodels.net/model-qualifiers/">
            <rdf:Description rdf:about="#D__45__MYO__45__INOSITOL__45__4__45__PHOSPHATE_C">
              <bqbiol:is>
                <rdf:Bag>
                  <rdf:li rdf:resource="urn:miriam:chebi:CHEBI%3A58469"/>
                  <rdf:li rdf:resource="urn:miriam:pubchem.compound:25200523"/>
                  <rdf:li rdf:resource="urn:miriam:kegg.compound:C03546"/>
                  <rdf:li rdf:resource="urn:miriam:cas:46495-39-0"/>
                  <rdf:li rdf:resource="urn:miriam:biocyc:META%3AD-MYO-INOSITOL-4-PHOSPHATE"/>
                </rdf:Bag>
              </bqbiol:is>
            </rdf:Description>
          </rdf:RDF>
        </annotation>
      </species>
      <species metaid="B__45__ALANINE_C" id="B__45__ALANINE_C" name="&amp;beta;-alanine" compartment="C" initialAmount="1" substanceUnits="mole" hasOnlySubstanceUnits="true" boundaryCondition="false" constant="false">
        <notes>
          <body xmlns="http://www.w3.org/1999/xhtml">
            <p>FORMULA: C3H7N1O2</p>
            <p>CHARGE: 0</p>
          </body>
        </notes>
        <annotation>
          <rdf:RDF xmlns:rdf="http://www.w3.org/1999/02/22-rdf-syntax-ns#" xmlns:dc="http://purl.org/dc/elements/1.1/" xmlns:dcterms="http://purl.org/dc/terms/" xmlns:vCard="http://www.w3.org/2001/vcard-rdf/3.0#" xmlns:bqbiol="http://biomodels.net/biology-qualifiers/" xmlns:bqmodel="http://biomodels.net/model-qualifiers/">
            <rdf:Description rdf:about="#B__45__ALANINE_C">
              <bqbiol:is>
                <rdf:Bag>
                  <rdf:li rdf:resource="urn:miriam:chebi:CHEBI%3A57966"/>
                  <rdf:li rdf:resource="urn:miriam:pubchem.compound:4755801"/>
                  <rdf:li rdf:resource="urn:miriam:kegg.compound:C00099"/>
                  <rdf:li rdf:resource="urn:miriam:cas:107-95-9"/>
                  <rdf:li rdf:resource="urn:miriam:biocyc:META%3AB-ALANINE"/>
                </rdf:Bag>
              </bqbiol:is>
            </rdf:Description>
          </rdf:RDF>
        </annotation>
      </species>
      <species metaid="L__45__PANTOATE_C" id="L__45__PANTOATE_C" name="(R)-pantoate" compartment="C" initialAmount="1" substanceUnits="mole" hasOnlySubstanceUnits="true" boundaryCondition="false" constant="false">
        <notes>
          <body xmlns="http://www.w3.org/1999/xhtml">
            <p>FORMULA: C6H11O4</p>
            <p>CHARGE: -1</p>
          </body>
        </notes>
        <annotation>
          <rdf:RDF xmlns:rdf="http://www.w3.org/1999/02/22-rdf-syntax-ns#" xmlns:dc="http://purl.org/dc/elements/1.1/" xmlns:dcterms="http://purl.org/dc/terms/" xmlns:vCard="http://www.w3.org/2001/vcard-rdf/3.0#" xmlns:bqbiol="http://biomodels.net/biology-qualifiers/" xmlns:bqmodel="http://biomodels.net/model-qualifiers/">
            <rdf:Description rdf:about="#L__45__PANTOATE_C">
              <bqbiol:is>
                <rdf:Bag>
                  <rdf:li rdf:resource="urn:miriam:pubchem.compound:5289105"/>
                  <rdf:li rdf:resource="urn:miriam:chebi:CHEBI%3A15980"/>
                  <rdf:li rdf:resource="urn:miriam:cas:470-29-1"/>
                  <rdf:li rdf:resource="urn:miriam:kegg.compound:C00522"/>
                  <rdf:li rdf:resource="urn:miriam:biocyc:META%3AL-PANTOATE"/>
                </rdf:Bag>
              </bqbiol:is>
            </rdf:Description>
          </rdf:RDF>
        </annotation>
      </species>
      <species metaid="PANTOTHENATE_C" id="PANTOTHENATE_C" name="(&lt;i&gt;R&lt;/i&gt;)-pantothenate" compartment="C" initialAmount="1" substanceUnits="mole" hasOnlySubstanceUnits="true" boundaryCondition="false" constant="false">
        <notes>
          <body xmlns="http://www.w3.org/1999/xhtml">
            <p>FORMULA: C9H16N1O5</p>
            <p>CHARGE: -1</p>
          </body>
        </notes>
        <annotation>
          <rdf:RDF xmlns:rdf="http://www.w3.org/1999/02/22-rdf-syntax-ns#" xmlns:dc="http://purl.org/dc/elements/1.1/" xmlns:dcterms="http://purl.org/dc/terms/" xmlns:vCard="http://www.w3.org/2001/vcard-rdf/3.0#" xmlns:bqbiol="http://biomodels.net/biology-qualifiers/" xmlns:bqmodel="http://biomodels.net/model-qualifiers/">
            <rdf:Description rdf:about="#PANTOTHENATE_C">
              <bqbiol:is>
                <rdf:Bag>
                  <rdf:li rdf:resource="urn:miriam:pubchem.compound:167945"/>
                  <rdf:li rdf:resource="urn:miriam:chebi:CHEBI%3A29032"/>
                  <rdf:li rdf:resource="urn:miriam:kegg.compound:C00864"/>
                  <rdf:li rdf:resource="urn:miriam:cas:79-83-4"/>
                  <rdf:li rdf:resource="urn:miriam:biocyc:META%3APANTOTHENATE"/>
                </rdf:Bag>
              </bqbiol:is>
            </rdf:Description>
          </rdf:RDF>
        </annotation>
      </species>
      <species metaid="CPD__45__11523_H" id="CPD__45__11523_H" name="OPC6-3-hydroxyacyl-CoA" compartment="H" initialAmount="1" substanceUnits="mole" hasOnlySubstanceUnits="true" boundaryCondition="false" constant="false">
        <notes>
          <body xmlns="http://www.w3.org/1999/xhtml">
            <p>FORMULA: C37H56N7O19P3S1</p>
            <p>CHARGE: -4</p>
          </body>
        </notes>
        <annotation>
          <rdf:RDF xmlns:rdf="http://www.w3.org/1999/02/22-rdf-syntax-ns#" xmlns:dc="http://purl.org/dc/elements/1.1/" xmlns:dcterms="http://purl.org/dc/terms/" xmlns:vCard="http://www.w3.org/2001/vcard-rdf/3.0#" xmlns:bqbiol="http://biomodels.net/biology-qualifiers/" xmlns:bqmodel="http://biomodels.net/model-qualifiers/">
            <rdf:Description rdf:about="#CPD__45__11523_H">
              <bqbiol:is>
                <rdf:Bag>
                  <rdf:li rdf:resource="urn:miriam:pubchem.compound:44237226"/>
                  <rdf:li rdf:resource="urn:miriam:biocyc:META%3ACPD-11523"/>
                </rdf:Bag>
              </bqbiol:is>
            </rdf:Description>
          </rdf:RDF>
        </annotation>
      </species>
      <species metaid="CPD__45__11524_H" id="CPD__45__11524_H" name="OPC6-3-ketoacyl-CoA" compartment="H" initialAmount="1" substanceUnits="mole" hasOnlySubstanceUnits="true" boundaryCondition="false" constant="false">
        <notes>
          <body xmlns="http://www.w3.org/1999/xhtml">
            <p>FORMULA: C37H54N7O19P3S1</p>
            <p>CHARGE: -4</p>
          </body>
        </notes>
        <annotation>
          <rdf:RDF xmlns:rdf="http://www.w3.org/1999/02/22-rdf-syntax-ns#" xmlns:dc="http://purl.org/dc/elements/1.1/" xmlns:dcterms="http://purl.org/dc/terms/" xmlns:vCard="http://www.w3.org/2001/vcard-rdf/3.0#" xmlns:bqbiol="http://biomodels.net/biology-qualifiers/" xmlns:bqmodel="http://biomodels.net/model-qualifiers/">
            <rdf:Description rdf:about="#CPD__45__11524_H">
              <bqbiol:is>
                <rdf:Bag>
                  <rdf:li rdf:resource="urn:miriam:pubchem.compound:44237277"/>
                  <rdf:li rdf:resource="urn:miriam:biocyc:META%3ACPD-11524"/>
                </rdf:Bag>
              </bqbiol:is>
            </rdf:Description>
          </rdf:RDF>
        </annotation>
      </species>
      <species metaid="CARBOXYPHENYLAMINO__45__DEOXYRIBULOSE__45__P_H" id="CARBOXYPHENYLAMINO__45__DEOXYRIBULOSE__45__P_H" name="1-(o-carboxyphenylamino)-1&apos;-deoxyribulose-5&apos;-phosphate" compartment="H" initialAmount="1" substanceUnits="mole" hasOnlySubstanceUnits="true" boundaryCondition="false" constant="false">
        <notes>
          <body xmlns="http://www.w3.org/1999/xhtml">
            <p>FORMULA: C12H13N1O9P1</p>
            <p>CHARGE: -3</p>
          </body>
        </notes>
        <annotation>
          <rdf:RDF xmlns:rdf="http://www.w3.org/1999/02/22-rdf-syntax-ns#" xmlns:dc="http://purl.org/dc/elements/1.1/" xmlns:dcterms="http://purl.org/dc/terms/" xmlns:vCard="http://www.w3.org/2001/vcard-rdf/3.0#" xmlns:bqbiol="http://biomodels.net/biology-qualifiers/" xmlns:bqmodel="http://biomodels.net/model-qualifiers/">
            <rdf:Description rdf:about="#CARBOXYPHENYLAMINO__45__DEOXYRIBULOSE__45__P_H">
              <bqbiol:is>
                <rdf:Bag>
                  <rdf:li rdf:resource="urn:miriam:pubchem.compound:45266701"/>
                  <rdf:li rdf:resource="urn:miriam:kegg.compound:C01302"/>
                  <rdf:li rdf:resource="urn:miriam:biocyc:META%3ACARBOXYPHENYLAMINO-DEOXYRIBULOSE-P"/>
                </rdf:Bag>
              </bqbiol:is>
            </rdf:Description>
          </rdf:RDF>
        </annotation>
      </species>
      <species metaid="INDOLE__45__3__45__GLYCEROL__45__P_H" id="INDOLE__45__3__45__GLYCEROL__45__P_H" name="(1S,2R)-1-C-(indol-3-yl)glycerol 3-phosphate" compartment="H" initialAmount="1" substanceUnits="mole" hasOnlySubstanceUnits="true" boundaryCondition="false" constant="false">
        <notes>
          <body xmlns="http://www.w3.org/1999/xhtml">
            <p>FORMULA: C11H12N1O6P1</p>
            <p>CHARGE: -2</p>
          </body>
        </notes>
        <annotation>
          <rdf:RDF xmlns:rdf="http://www.w3.org/1999/02/22-rdf-syntax-ns#" xmlns:dc="http://purl.org/dc/elements/1.1/" xmlns:dcterms="http://purl.org/dc/terms/" xmlns:vCard="http://www.w3.org/2001/vcard-rdf/3.0#" xmlns:bqbiol="http://biomodels.net/biology-qualifiers/" xmlns:bqmodel="http://biomodels.net/model-qualifiers/">
            <rdf:Description rdf:about="#INDOLE__45__3__45__GLYCEROL__45__P_H">
              <bqbiol:is>
                <rdf:Bag>
                  <rdf:li rdf:resource="urn:miriam:chebi:CHEBI%3A58866"/>
                  <rdf:li rdf:resource="urn:miriam:pubchem.compound:46878464"/>
                  <rdf:li rdf:resource="urn:miriam:kegg.compound:C03506"/>
                  <rdf:li rdf:resource="urn:miriam:biocyc:META%3AINDOLE-3-GLYCEROL-P"/>
                </rdf:Bag>
              </bqbiol:is>
            </rdf:Description>
          </rdf:RDF>
        </annotation>
      </species>
      <species metaid="SUCC__45__S__45__ALD_C" id="SUCC__45__S__45__ALD_C" name="succinate semialdehyde" compartment="C" initialAmount="1" substanceUnits="mole" hasOnlySubstanceUnits="true" boundaryCondition="false" constant="false">
        <notes>
          <body xmlns="http://www.w3.org/1999/xhtml">
            <p>FORMULA: C4H5O3</p>
            <p>CHARGE: -1</p>
          </body>
        </notes>
        <annotation>
          <rdf:RDF xmlns:rdf="http://www.w3.org/1999/02/22-rdf-syntax-ns#" xmlns:dc="http://purl.org/dc/elements/1.1/" xmlns:dcterms="http://purl.org/dc/terms/" xmlns:vCard="http://www.w3.org/2001/vcard-rdf/3.0#" xmlns:bqbiol="http://biomodels.net/biology-qualifiers/" xmlns:bqmodel="http://biomodels.net/model-qualifiers/">
            <rdf:Description rdf:about="#SUCC__45__S__45__ALD_C">
              <bqbiol:is>
                <rdf:Bag>
                  <rdf:li rdf:resource="urn:miriam:chebi:CHEBI%3A57706"/>
                  <rdf:li rdf:resource="urn:miriam:pubchem.compound:9543238"/>
                  <rdf:li rdf:resource="urn:miriam:cas:692-29-5"/>
                  <rdf:li rdf:resource="urn:miriam:kegg.compound:C00232"/>
                  <rdf:li rdf:resource="urn:miriam:biocyc:META%3ASUCC-S-ALD"/>
                </rdf:Bag>
              </bqbiol:is>
            </rdf:Description>
          </rdf:RDF>
        </annotation>
      </species>
      <species metaid="_4__45__HYDROXY__45__BUTYRATE_C" id="_4__45__HYDROXY__45__BUTYRATE_C" name="4-hydroxybutyrate" compartment="C" initialAmount="1" substanceUnits="mole" hasOnlySubstanceUnits="true" boundaryCondition="false" constant="false">
        <notes>
          <body xmlns="http://www.w3.org/1999/xhtml">
            <p>FORMULA: C4H7O3</p>
            <p>CHARGE: -1</p>
          </body>
        </notes>
        <annotation>
          <rdf:RDF xmlns:rdf="http://www.w3.org/1999/02/22-rdf-syntax-ns#" xmlns:dc="http://purl.org/dc/elements/1.1/" xmlns:dcterms="http://purl.org/dc/terms/" xmlns:vCard="http://www.w3.org/2001/vcard-rdf/3.0#" xmlns:bqbiol="http://biomodels.net/biology-qualifiers/" xmlns:bqmodel="http://biomodels.net/model-qualifiers/">
            <rdf:Description rdf:about="#_4__45__HYDROXY__45__BUTYRATE_C">
              <bqbiol:is>
                <rdf:Bag>
                  <rdf:li rdf:resource="urn:miriam:chebi:CHEBI%3A16724"/>
                  <rdf:li rdf:resource="urn:miriam:pubchem.compound:3037032"/>
                  <rdf:li rdf:resource="urn:miriam:kegg.compound:C00989"/>
                  <rdf:li rdf:resource="urn:miriam:cas:591-81-1"/>
                  <rdf:li rdf:resource="urn:miriam:biocyc:META%3A4-HYDROXY-BUTYRATE"/>
                </rdf:Bag>
              </bqbiol:is>
            </rdf:Description>
          </rdf:RDF>
        </annotation>
      </species>
      <species metaid="Quinones_M" id="Quinones_M" name="Quinones" compartment="M" initialAmount="1" substanceUnits="mole" hasOnlySubstanceUnits="true" boundaryCondition="false" constant="false">
        <notes>
          <body xmlns="http://www.w3.org/1999/xhtml">
            <p>FORMULA: </p>
            <p>CHARGE: 0</p>
          </body>
        </notes>
        <annotation>
          <rdf:RDF xmlns:rdf="http://www.w3.org/1999/02/22-rdf-syntax-ns#" xmlns:dc="http://purl.org/dc/elements/1.1/" xmlns:dcterms="http://purl.org/dc/terms/" xmlns:vCard="http://www.w3.org/2001/vcard-rdf/3.0#" xmlns:bqbiol="http://biomodels.net/biology-qualifiers/" xmlns:bqmodel="http://biomodels.net/model-qualifiers/">
            <rdf:Description rdf:about="#Quinones_M">
              <bqbiol:is>
                <rdf:Bag>
                  <rdf:li rdf:resource="urn:miriam:biocyc:META%3AQuinones"/>
                </rdf:Bag>
              </bqbiol:is>
            </rdf:Description>
          </rdf:RDF>
        </annotation>
      </species>
      <species metaid="MAL_M" id="MAL_M" name="(&lt;i&gt;S&lt;/i&gt;)-malate" compartment="M" initialAmount="1" substanceUnits="mole" hasOnlySubstanceUnits="true" boundaryCondition="false" constant="false">
        <notes>
          <body xmlns="http://www.w3.org/1999/xhtml">
            <p>FORMULA: C4H4O5</p>
            <p>CHARGE: -2</p>
          </body>
        </notes>
        <annotation>
          <rdf:RDF xmlns:rdf="http://www.w3.org/1999/02/22-rdf-syntax-ns#" xmlns:dc="http://purl.org/dc/elements/1.1/" xmlns:dcterms="http://purl.org/dc/terms/" xmlns:vCard="http://www.w3.org/2001/vcard-rdf/3.0#" xmlns:bqbiol="http://biomodels.net/biology-qualifiers/" xmlns:bqmodel="http://biomodels.net/model-qualifiers/">
            <rdf:Description rdf:about="#MAL_M">
              <bqbiol:is>
                <rdf:Bag>
                  <rdf:li rdf:resource="urn:miriam:cas:6915-15-7"/>
                  <rdf:li rdf:resource="urn:miriam:pubchem.compound:5459792"/>
                  <rdf:li rdf:resource="urn:miriam:chebi:CHEBI%3A15589"/>
                  <rdf:li rdf:resource="urn:miriam:cas:97-67-6"/>
                  <rdf:li rdf:resource="urn:miriam:kegg.compound:C00149"/>
                  <rdf:li rdf:resource="urn:miriam:biocyc:META%3AMAL"/>
                </rdf:Bag>
              </bqbiol:is>
            </rdf:Description>
          </rdf:RDF>
        </annotation>
      </species>
[truncated: 8,452,276 more chars]
